# Supplementary material for: Eighteenth-century genomes show that mixed infections were common at time of peak tuberculosis in Europe
Source: Nat Commun. 2015 Apr 7;6:6717. doi: 10.1038/ncomms7717 (PMC4396363; doi:10.1038/ncomms7717)
Supplement: Supplementary Data 1 — SNVs assigned to branches in the phylogeny based on 1,587 TB genotypes [file ncomms7717-s2.xlsx]

## Sheet: snp_info
Supplementary Data 1: SNVs assigned to branches in the phylogeny based on 1,587 TB genotypes
Branch	Lineage	Position	Base Change	Homoplastic ?
Br_2628	4.1	11370	C->T
Br_2628	4.1	30943	C->T
Br_2628	4.1	31077	C->T
Br_2628	4.1	57393	A->T
Br_2628	4.1	62657	G->A
Br_2628	4.1	69871	C->T
Br_2628	4.1	83982	A->G
Br_2628	4.1	220050	C->T
Br_2628	4.1	284623	G->A
Br_2628	4.1	397275	G->C
Br_2628	4.1	489073	C->G
Br_2628	4.1	546914	G->A
Br_2628	4.1	628895	G->A
Br_2628	4.1	657269	A->G
Br_2628	4.1	686655	C->T
Br_2628	4.1	765150	G->A
Br_2628	4.1	788259	G->T
Br_2628	4.1	850591	C->T
Br_2628	4.1	897209	G->C
Br_2628	4.1	902413	C->T
Br_2628	4.1	919574	T->C
Br_2628	4.1	923065	T->A
Br_2628	4.1	983485	T->G
Br_2628	4.1	1148255	G->A
Br_2628	4.1	1164336	G->A	H
Br_2628	4.1	1292464	C->T
Br_2628	4.1	1393994	C->T
Br_2628	4.1	1444202	C->G
Br_2628	4.1	1495326	A->G
Br_2628	4.1	1589383	A->G
Br_2628	4.1	1669358	C->A
Br_2628	4.1	1728622	C->G
Br_2628	4.1	1875207	C->T
Br_2628	4.1	2007502	G->A
Br_2628	4.1	2020144	G->A
Br_2628	4.1	2202833	G->A
Br_2628	4.1	2225456	A->T
Br_2628	4.1	2248179	A->G
Br_2628	4.1	2253453	T->C
Br_2628	4.1	2263760	C->T
Br_2628	4.1	2307701	G->A
Br_2628	4.1	2325009	C->T
Br_2628	4.1	2416156	G->A
Br_2628	4.1	2574022	C->T
Br_2628	4.1	2610702	T->C
Br_2628	4.1	2671061	C->A
Br_2628	4.1	2700239	G->A	H
Br_2628	4.1	2739174	T->G
Br_2628	4.1	2760241	G->A
Br_2628	4.1	2788745	C->T
Br_2628	4.1	2808506	G->C
Br_2628	4.1	2906978	C->T
Br_2628	4.1	2953367	T->C
Br_2628	4.1	2958749	G->A
Br_2628	4.1	3005618	C->T
Br_2628	4.1	3086208	G->T
Br_2628	4.1	3258274	A->C
Br_2628	4.1	3355161	C->T
Br_2628	4.1	3428374	C->G
Br_2628	4.1	3440895	G->A
Br_2628	4.1	3465812	G->A
Br_2628	4.1	3544710	T->C
Br_2628	4.1	3556607	G->T
Br_2628	4.1	3603355	G->A
Br_2628	4.1	3783058	G->A
Br_2628	4.1	3812821	A->C
Br_2628	4.1	3854174	G->A
Br_2628	4.1	3866350	C->T
Br_2628	4.1	3873242	G->A
Br_2628	4.1	3887921	A->G	H
Br_2628	4.1	3922380	G->A	H
Br_2628	4.1	3925733	T->G
Br_2628	4.1	4063682	G->T
Br_2628	4.1	4086802	G->A
Br_2628	4.1	4146314	G->T
Br_2628	4.1	4242803	G->C
Br_2628	4.1	4306929	G->T
Br_2628	4.1	4340006	A->C
Br_2628	4.1	4357123	C->A
Br_2628	4.1	4384417	C->T
Br_2628	4.1	4386709	C->T
Br_2628	4.1	4400246	G->A
Br_1591	4.2	9841	C->T
Br_1591	4.2	15517	C->G
Br_1591	4.2	43722	C->T
Br_1591	4.2	84832	C->T
Br_1591	4.2	103181	A->G
Br_1591	4.2	161514	C->T
Br_1591	4.2	202675	T->C
Br_1591	4.2	217306	C->G
Br_1591	4.2	295644	C->T
Br_1591	4.2	317540	G->C
Br_1591	4.2	328464	C->T	H
Br_1591	4.2	355803	G->T
Br_1591	4.2	378407	G->T
Br_1591	4.2	407877	T->C
Br_1591	4.2	423722	C->T
Br_1591	4.2	447411	G->T
Br_1591	4.2	503213	T->C
Br_1591	4.2	510675	G->T
Br_1591	4.2	553613	G->T
Br_1591	4.2	585891	C->G
Br_1591	4.2	591505	C->A
Br_1591	4.2	625536	A->G
Br_1591	4.2	738902	C->T
Br_1591	4.2	753562	A->G
Br_1591	4.2	756216	A->G
Br_1591	4.2	758322	A->G
Br_1591	4.2	795991	T->G
Br_1591	4.2	800204	T->C
Br_1591	4.2	864468	A->G
Br_1591	4.2	893895	C->T
Br_1591	4.2	919424	C->G
Br_1591	4.2	954906	C->T
Br_1591	4.2	1057990	G->A
Br_1591	4.2	1164571	A->G	H
Br_1591	4.2	1225462	T->C
Br_1591	4.2	1237536	C->G
Br_1591	4.2	1243509	G->T
Br_1591	4.2	1375446	C->T
Br_1591	4.2	1409766	C->T
Br_1591	4.2	1422920	T->C
Br_1591	4.2	1441794	A->G
Br_1591	4.2	1442141	C->G
Br_1591	4.2	1466779	C->T
Br_1591	4.2	1524904	A->G
Br_1591	4.2	1568018	C->T
Br_1591	4.2	1574120	G->A
Br_1591	4.2	1605170	C->T
Br_1591	4.2	1616354	T->G
Br_1591	4.2	1622092	C->T
Br_1591	4.2	1626857	C->T
Br_1591	4.2	1634806	C->T
Br_1591	4.2	1647444	C->T
Br_1591	4.2	1670814	C->T
Br_1591	4.2	1677603	G->A
Br_1591	4.2	1710354	C->G
Br_1591	4.2	1719823	A->G
Br_1591	4.2	1728022	C->G
Br_1591	4.2	1732204	A->G
Br_1591	4.2	1747327	C->T
Br_1591	4.2	1808795	A->C
Br_1591	4.2	1817856	A->C
Br_1591	4.2	1849381	G->A
Br_1591	4.2	1860528	T->C
Br_1591	4.2	1867614	C->T
Br_1591	4.2	1867838	G->A
Br_1591	4.2	1872211	G->A
Br_1591	4.2	2008217	T->G
Br_1591	4.2	2057591	C->T
Br_1591	4.2	2059831	T->G
Br_1591	4.2	2063685	C->T
Br_1591	4.2	2063911	A->G
Br_1591	4.2	2066470	G->A
Br_1591	4.2	2074603	G->T	H
Br_1591	4.2	2100906	C->T
Br_1591	4.2	2151148	C->G
Br_1591	4.2	2173033	A->G
Br_1591	4.2	2181026	G->C
Br_1591	4.2	2185342	C->T
Br_1591	4.2	2186785	C->T
Br_1591	4.2	2216035	A->G
Br_1591	4.2	2225237	T->C
Br_1591	4.2	2225238	A->C
Br_1591	4.2	2251179	C->T
Br_1591	4.2	2277272	A->G
Br_1591	4.2	2280734	G->A
Br_1591	4.2	2316510	G->A
Br_1591	4.2	2359051	T->C	H
Br_1591	4.2	2359072	G->A
Br_1591	4.2	2359075	G->A
Br_1591	4.2	2361492	T->G
Br_1591	4.2	2372550	G->C	H
Br_1591	4.2	2393341	C->A
Br_1591	4.2	2394922	C->T
Br_1591	4.2	2396770	G->C
Br_1591	4.2	2411730	G->C
Br_1591	4.2	2441970	G->A
Br_1591	4.2	2446461	G->A
Br_1591	4.2	2478266	A->C
Br_1591	4.2	2480676	G->A
Br_1591	4.2	2507412	G->A
Br_1591	4.2	2525776	C->T
Br_1591	4.2	2540441	T->C
Br_1591	4.2	2559151	C->T
Br_1591	4.2	2631226	C->A	H
Br_1591	4.2	2748087	G->A
Br_1591	4.2	2838564	C->G
Br_1591	4.2	2851736	C->G
Br_1591	4.2	2942377	G->A
Br_1591	4.2	2954571	A->C	H
Br_1591	4.2	2988815	C->G
Br_1591	4.2	3016852	G->A
Br_1591	4.2	3021962	G->A	H
Br_1591	4.2	3056663	G->A
Br_1591	4.2	3086742	A->C
Br_1591	4.2	3103461	G->A
Br_1591	4.2	3104336	T->C
Br_1591	4.2	3124014	A->C
Br_1591	4.2	3186664	A->C
Br_1591	4.2	3198496	G->A
Br_1591	4.2	3218122	A->C
Br_1591	4.2	3233940	G->C
Br_1591	4.2	3290870	G->C
Br_1591	4.2	3391074	G->C
Br_1591	4.2	3406045	G->A
Br_1591	4.2	3422104	G->A
Br_1591	4.2	3422687	G->A
Br_1591	4.2	3442970	C->T
Br_1591	4.2	3447800	G->T
Br_1591	4.2	3469694	G->T
Br_1591	4.2	3574504	G->A
Br_1591	4.2	3585577	T->C
Br_1591	4.2	3666905	C->T
Br_1591	4.2	3867404	C->A
Br_1591	4.2	3868379	C->T
Br_1591	4.2	3875230	A->G
Br_1591	4.2	3995746	G->T
Br_1591	4.2	3999707	G->A
Br_1591	4.2	4073918	G->A
Br_1591	4.2	4095320	G->A
Br_1591	4.2	4129917	C->A
Br_1591	4.2	4168771	C->T
Br_1591	4.2	4230033	T->C
Br_1591	4.2	4280072	C->A
Br_1591	4.2	4291449	A->C
Br_1591	4.2	4309617	G->T
Br_1591	4.2	4310449	G->A
Br_1591	4.2	4324042	C->T
Br_1591	4.2	4355141	A->C
Br_1591	4.2	4362735	T->C
Br_1591	4.2	4364826	G->C
Br_1591	4.2	4376445	G->A
Br_1591	4.2	4388730	T->C
Br_1591	4.2	4390391	C->G
Br_1591	4.2	4394744	G->C
Br_1591	4.2	4406116	C->A
Br_1600	4.3	14251	G->A
Br_1600	4.3	33457	C->T	H
Br_1600	4.3	63771	C->T
Br_1600	4.3	74059	C->T
Br_1600	4.3	157292	C->T
Br_1600	4.3	162581	G->A
Br_1600	4.3	203269	C->T
Br_1600	4.3	207226	T->C
Br_1600	4.3	212353	C->T
Br_1600	4.3	316129	C->G
Br_1600	4.3	408723	C->T
Br_1600	4.3	444351	G->T
Br_1600	4.3	472705	T->C
Br_1600	4.3	534691	C->T
Br_1600	4.3	563420	T->C
Br_1600	4.3	584438	G->A
Br_1600	4.3	589536	G->A
Br_1600	4.3	637922	C->T
Br_1600	4.3	664249	C->T
Br_1600	4.3	709226	G->A
Br_1600	4.3	726703	C->A
Br_1600	4.3	752343	A->G
Br_1600	4.3	764995	C->G
Br_1600	4.3	773809	G->A
Br_1600	4.3	796509	G->T
Br_1600	4.3	885542	G->C
Br_1600	4.3	942479	T->C
Br_1600	4.3	1093322	C->T
Br_1600	4.3	1103249	C->T
Br_1600	4.3	1107434	A->T
Br_1600	4.3	1107917	G->T
Br_1600	4.3	1142266	A->C
Br_1600	4.3	1199547	G->A
Br_1600	4.3	1354437	A->C
Br_1600	4.3	1389738	G->A
Br_1600	4.3	1404169	T->G
Br_1600	4.3	1428506	G->T
Br_1600	4.3	1445474	G->A
Br_1600	4.3	1446923	T->G
Br_1600	4.3	1452071	C->A
Br_1600	4.3	1512031	T->G	H
Br_1600	4.3	1586249	C->T
Br_1600	4.3	1613960	G->T
Br_1600	4.3	1692795	G->C
Br_1600	4.3	1718761	C->T
Br_1600	4.3	1734994	C->T
Br_1600	4.3	1740771	A->C
Br_1600	4.3	1793769	C->T
Br_1600	4.3	1899351	T->C
Br_1600	4.3	1943039	C->T
Br_1600	4.3	1943592	C->T
Br_1600	4.3	1947903	G->T
Br_1600	4.3	1981056	C->T
Br_1600	4.3	2053411	G->C
Br_1600	4.3	2053682	C->T
Br_1600	4.3	2097990	A->C
Br_1600	4.3	2174216	A->G
Br_1600	4.3	2207525	C->T
Br_1600	4.3	2216248	C->G
Br_1600	4.3	2231132	G->A
Br_1600	4.3	2245532	T->C
Br_1600	4.3	2283030	A->G
Br_1600	4.3	2463094	G->A
Br_1600	4.3	2484255	T->G
Br_1600	4.3	2502073	C->T
Br_1600	4.3	2503625	C->T
Br_1600	4.3	2621058	G->A
Br_1600	4.3	2654371	G->A
Br_1600	4.3	2736434	C->A
Br_1600	4.3	2745889	C->T
Br_1600	4.3	2871048	C->T
Br_1600	4.3	2881455	A->G	H
Br_1600	4.3	2893238	C->A
Br_1600	4.3	2968913	T->C
Br_1600	4.3	3073868	T->C
Br_1600	4.3	3108055	C->T
Br_1600	4.3	3108674	A->C
Br_1600	4.3	3165074	T->C
Br_1600	4.3	3175702	T->C
Br_1600	4.3	3178445	C->G
Br_1600	4.3	3191027	G->A
Br_1600	4.3	3236230	C->A
Br_1600	4.3	3243630	G->A
Br_1600	4.3	3260301	A->G
Br_1600	4.3	3354896	C->T
Br_1600	4.3	3426795	C->G
Br_1600	4.3	3429202	T->G
Br_1600	4.3	3460986	G->A
Br_1600	4.3	3484012	T->G	H
Br_1600	4.3	3548641	T->C
Br_1600	4.3	3594124	C->T
Br_1600	4.3	3610441	C->T
Br_1600	4.3	3776706	C->T
Br_1600	4.3	3825560	C->G
Br_1600	4.3	3859376	C->T
Br_1600	4.3	3873392	T->G
Br_1600	4.3	3983271	T->G
Br_1600	4.3	4038287	G->A
Br_1600	4.3	4088346	G->A
Br_1600	4.3	4135112	G->A
Br_1600	4.3	4163944	A->G
Br_1600	4.3	4174564	T->C
Br_1600	4.3	4220174	G->A
Br_1600	4.3	4233299	G->A
Br_1600	4.3	4293072	G->A
Br_1600	4.3	4315384	T->C
Br_1600	4.3	4340330	T->G
Br_1600	4.3	4391553	C->T
Br_1600	4.3	4408156	A->C
Br_2202	4.7	10741	C->G
Br_2202	4.7	201896	A->G
Br_2202	4.7	716918	G->A
Br_2202	4.7	796876	A->G
Br_2202	4.7	2378813	A->G
Br_2202	4.7	2892168	G->A
Br_2202	4.7	3220222	G->A
Br_2202	4.7	3270289	C->A
Br_2202	4.7	4112595	G->A
Br_2202	4.7	4249732	C->G
Br_2202	4.7	4391579	C->G
Br_2320	4.8	212244	G->A
Br_2320	4.8	1082445	T->A
Br_2320	4.8	1130526	G->A
Br_2320	4.8	1227217	C->T
Br_2320	4.8	1273071	T->C
Br_2320	4.8	1461309	C->T
Br_2320	4.8	2184176	G->A
Br_2320	4.8	2246603	C->T
Br_2320	4.8	2809250	C->T
Br_2320	4.8	2884398	C->G
Br_2320	4.8	2955061	T->C
Br_2320	4.8	3005789	T->C
Br_2320	4.8	3017134	G->T
Br_2320	4.8	3168967	C->A
Br_2320	4.8	3190721	C->T
Br_2320	4.8	3419467	C->T
Br_2320	4.8	3836739	G->A
Br_2320	4.8	4028292	C->T
Br_2320	4.8	4188020	A->G
Br_2320	4.8	4284570	A->C
Br_2631	4.1.1	75264	C->T
Br_2631	4.1.1	95591	G->T
Br_2631	4.1.1	265968	C->G
Br_2631	4.1.1	514245	C->T
Br_2631	4.1.1	599165	A->C
Br_2631	4.1.1	869440	C->T
Br_2631	4.1.1	877224	C->A
Br_2631	4.1.1	1256806	C->T
Br_2631	4.1.1	1538659	T->G
Br_2631	4.1.1	1553633	T->C
Br_2631	4.1.1	1896387	T->C
Br_2631	4.1.1	1952601	C->T
Br_2631	4.1.1	1960391	G->A	H
Br_2631	4.1.1	2132152	T->C
Br_2631	4.1.1	2158582	G->A
Br_2631	4.1.1	2162803	T->C
Br_2631	4.1.1	2527120	C->T
Br_2631	4.1.1	2580954	G->C
Br_2631	4.1.1	2582348	G->T
Br_2631	4.1.1	2603797	G->A
Br_2631	4.1.1	2752854	G->A
Br_2631	4.1.1	2946570	G->A
Br_2631	4.1.1	3001395	T->C
Br_2631	4.1.1	3017276	A->G
Br_2631	4.1.1	3129359	C->T
Br_2631	4.1.1	3170663	T->C
Br_2631	4.1.1	3231091	C->A
Br_2631	4.1.1	3352244	A->G
Br_2631	4.1.1	3597737	C->T
Br_2631	4.1.1	3683037	C->T
Br_2631	4.1.1	4003130	G->A
Br_2631	4.1.1	4192588	G->A
Br_2631	4.1.1	4232863	G->C
Br_2631	4.1.1	4306767	G->A
Br_2812	4.1.1.1	17609	C->G
Br_2812	4.1.1.1	43191	C->A
Br_2812	4.1.1.1	69873	C->A
Br_2812	4.1.1.1	165941	C->T
Br_2812	4.1.1.1	167577	G->A
Br_2812	4.1.1.1	201123	A->C
Br_2812	4.1.1.1	253969	G->A
Br_2812	4.1.1.1	418998	G->A
Br_2812	4.1.1.1	545911	A->G
Br_2812	4.1.1.1	583979	G->T
Br_2812	4.1.1.1	586644	C->T
Br_2812	4.1.1.1	624935	T->G
Br_2812	4.1.1.1	894079	C->T
Br_2812	4.1.1.1	1006080	G->A
Br_2812	4.1.1.1	1078777	C->A
Br_2812	4.1.1.1	1139102	G->A
Br_2812	4.1.1.1	1326796	T->G
Br_2812	4.1.1.1	1430989	T->G
Br_2812	4.1.1.1	1578261	G->A
Br_2812	4.1.1.1	1850119	C->T
Br_2812	4.1.1.1	2053091	C->G
Br_2812	4.1.1.1	2080941	G->A
Br_2812	4.1.1.1	2278376	G->A
Br_2812	4.1.1.1	2308431	T->C
Br_2812	4.1.1.1	2369664	C->T	H
Br_2812	4.1.1.1	2751838	T->C
Br_2812	4.1.1.1	2754749	G->T
Br_2812	4.1.1.1	2773673	T->G
Br_2812	4.1.1.1	2818541	C->T
Br_2812	4.1.1.1	2824839	C->T
Br_2812	4.1.1.1	2866569	C->A	H
Br_2812	4.1.1.1	2866607	G->A	H
Br_2812	4.1.1.1	2866647	G->A	H
Br_2812	4.1.1.1	2866671	G->A	H
Br_2812	4.1.1.1	2866677	A->C	H
Br_2812	4.1.1.1	2866845	C->T
Br_2812	4.1.1.1	2866848	C->T
Br_2812	4.1.1.1	2866849	G->A
Br_2812	4.1.1.1	2866851	C->T
Br_2812	4.1.1.1	2866852	A->G
Br_2812	4.1.1.1	2866863	C->G
Br_2812	4.1.1.1	2897760	C->T
Br_2812	4.1.1.1	3062908	C->A
Br_2812	4.1.1.1	3371370	G->A
Br_2812	4.1.1.1	3402067	C->T
Br_2812	4.1.1.1	3464053	G->A
Br_2812	4.1.1.1	3641447	C->T
Br_2812	4.1.1.1	3796516	C->T	H
Br_2812	4.1.1.1	3797618	G->C
Br_2812	4.1.1.1	3821926	G->C
Br_2812	4.1.1.1	3877553	C->T
Br_2812	4.1.1.1	3909681	C->T
Br_2812	4.1.1.1	3953969	G->T
Br_2812	4.1.1.1	4148381	C->T
Br_2812	4.1.1.1	4154011	G->T
Br_2812	4.1.1.1	4164866	G->A
Br_2812	4.1.1.1	4169891	C->G
Br_2812	4.1.1.1	4240897	C->G
Br_2812	4.1.1.1	4340350	C->A
Br_2812	4.1.1.1	4373229	G->A	H
Br_2812	4.1.1.1	4373233	T->C
Br_2812	4.1.1.1	4381671	C->T	H
Br_2633	4.1.1.3	30519	C->T
Br_2633	4.1.1.3	53785	C->G
Br_2633	4.1.1.3	97388	G->T
Br_2633	4.1.1.3	144390	G->A
Br_2633	4.1.1.3	147985	C->T
Br_2633	4.1.1.3	155293	G->A
Br_2633	4.1.1.3	174684	C->A
Br_2633	4.1.1.3	251468	G->T
Br_2633	4.1.1.3	304679	G->T
Br_2633	4.1.1.3	320038	G->A
Br_2633	4.1.1.3	328641	G->T
Br_2633	4.1.1.3	382984	G->A
Br_2633	4.1.1.3	405750	T->G
Br_2633	4.1.1.3	595321	T->G
Br_2633	4.1.1.3	631689	A->G
Br_2633	4.1.1.3	782246	G->A
Br_2633	4.1.1.3	841924	C->T	H
Br_2633	4.1.1.3	851133	T->G
Br_2633	4.1.1.3	868488	G->A
Br_2633	4.1.1.3	872108	C->G
Br_2633	4.1.1.3	896356	C->T
Br_2633	4.1.1.3	978373	T->C
Br_2633	4.1.1.3	979859	T->C
Br_2633	4.1.1.3	1090292	C->G
Br_2633	4.1.1.3	1102788	G->T
Br_2633	4.1.1.3	1106877	T->C
Br_2633	4.1.1.3	1237562	G->C
Br_2633	4.1.1.3	1244655	G->T
Br_2633	4.1.1.3	1365410	G->A
Br_2633	4.1.1.3	1426079	C->T
Br_2633	4.1.1.3	1461915	C->G
Br_2633	4.1.1.3	1487084	C->T
Br_2633	4.1.1.3	1546541	A->C
Br_2633	4.1.1.3	1605149	C->T
Br_2633	4.1.1.3	1645334	C->T
Br_2633	4.1.1.3	1689571	C->G
Br_2633	4.1.1.3	1704554	C->T
Br_2633	4.1.1.3	1868578	C->T
Br_2633	4.1.1.3	1872906	G->T
Br_2633	4.1.1.3	1884697	G->A
Br_2633	4.1.1.3	1956524	G->A
Br_2633	4.1.1.3	2008870	C->G
Br_2633	4.1.1.3	2014185	C->T
Br_2633	4.1.1.3	2054805	G->A
Br_2633	4.1.1.3	2056450	T->C
Br_2633	4.1.1.3	2090921	C->T
Br_2633	4.1.1.3	2187274	C->A
Br_2633	4.1.1.3	2204260	A->G
Br_2633	4.1.1.3	2233751	G->C
Br_2633	4.1.1.3	2396883	G->A
Br_2633	4.1.1.3	2426630	C->T
Br_2633	4.1.1.3	2441590	T->C
Br_2633	4.1.1.3	2449284	C->T
Br_2633	4.1.1.3	2454856	C->T
Br_2633	4.1.1.3	2460628	C->A
Br_2633	4.1.1.3	2523709	G->A
Br_2633	4.1.1.3	2540326	T->A
Br_2633	4.1.1.3	2559686	C->T
Br_2633	4.1.1.3	2623232	C->G
Br_2633	4.1.1.3	2645270	C->T
Br_2633	4.1.1.3	2655691	T->C
Br_2633	4.1.1.3	2660091	T->G
Br_2633	4.1.1.3	2730752	T->C
Br_2633	4.1.1.3	2759082	T->G
Br_2633	4.1.1.3	2773931	T->C
Br_2633	4.1.1.3	2913078	C->G
Br_2633	4.1.1.3	3057137	C->T
Br_2633	4.1.1.3	3189433	C->T
Br_2633	4.1.1.3	3207290	C->A
Br_2633	4.1.1.3	3219790	G->A
Br_2633	4.1.1.3	3227488	A->G
Br_2633	4.1.1.3	3249411	G->A
Br_2633	4.1.1.3	3251956	C->G
Br_2633	4.1.1.3	3303669	C->A
Br_2633	4.1.1.3	3308489	C->T
Br_2633	4.1.1.3	3363866	G->A
Br_2633	4.1.1.3	3420388	C->T
Br_2633	4.1.1.3	3458659	G->A
Br_2633	4.1.1.3	3567600	G->A
Br_2633	4.1.1.3	3629928	T->C
Br_2633	4.1.1.3	3727746	G->A
Br_2633	4.1.1.3	3805526	T->G
Br_2633	4.1.1.3	3863814	C->A
Br_2633	4.1.1.3	3872726	C->T
Br_2633	4.1.1.3	3876910	C->T
Br_2633	4.1.1.3	3899124	G->C
Br_2633	4.1.1.3	3982149	T->C
Br_2633	4.1.1.3	4047967	A->C
Br_2633	4.1.1.3	4051716	C->T
Br_2633	4.1.1.3	4154051	G->A
Br_2633	4.1.1.3	4209518	T->A
Br_2633	4.1.1.3	4212840	T->C
Br_2633	4.1.1.3	4229087	C->T
Br_2633	4.1.1.3	4252878	T->A	H
Br_2633	4.1.1.3	4270835	T->C
Br_2633	4.1.1.3	4287109	G->A
Br_2633	4.1.1.3	4292305	C->T
Br_2633	4.1.1.3	4306472	G->T
Br_2633	4.1.1.3	4377909	G->A
Br_2633	4.1.1.3	4385111	G->A
Br_2897	4.1.2	83842	G->A
Br_2897	4.1.2	435190	C->T
Br_2897	4.1.2	443277	A->C
Br_2897	4.1.2	446165	G->C
Br_2897	4.1.2	454167	T->C
Br_2897	4.1.2	891756	A->G
Br_2897	4.1.2	1111925	A->G
Br_2897	4.1.2	1153676	C->G
Br_2897	4.1.2	2062805	C->G
Br_2897	4.1.2	2066633	C->G
Br_2897	4.1.2	2689715	G->C
Br_2897	4.1.2	2819009	G->A
Br_2897	4.1.2	3147742	A->G
Br_2897	4.1.2	3238090	G->A
Br_2897	4.1.2	3959957	C->A
Br_3007	4.1.2.1	69834	C->T
Br_3007	4.1.2.1	70095	G->A
Br_3007	4.1.2.1	70924	C->T
Br_3007	4.1.2.1	107794	C->T
Br_3007	4.1.2.1	342340	C->T
Br_3007	4.1.2.1	438158	T->G
Br_3007	4.1.2.1	456281	C->T
Br_3007	4.1.2.1	575679	A->G
Br_3007	4.1.2.1	629925	C->A
Br_3007	4.1.2.1	637730	C->T
Br_3007	4.1.2.1	648990	G->C
Br_3007	4.1.2.1	903633	C->T
Br_3007	4.1.2.1	981670	C->T	H
Br_3007	4.1.2.1	1019632	A->G
Br_3007	4.1.2.1	1080528	G->A
Br_3007	4.1.2.1	1232037	C->A
Br_3007	4.1.2.1	1234262	G->C
Br_3007	4.1.2.1	1338172	G->C
Br_3007	4.1.2.1	1477588	G->C
Br_3007	4.1.2.1	1529952	G->A
Br_3007	4.1.2.1	1688649	G->C
Br_3007	4.1.2.1	1695364	C->G
Br_3007	4.1.2.1	1706602	C->T
Br_3007	4.1.2.1	1708846	C->T
Br_3007	4.1.2.1	1712824	A->G
Br_3007	4.1.2.1	1810237	G->A
Br_3007	4.1.2.1	1861804	G->T
Br_3007	4.1.2.1	1865976	C->T
Br_3007	4.1.2.1	1913811	G->C
Br_3007	4.1.2.1	1931219	G->A
Br_3007	4.1.2.1	2044790	G->A
Br_3007	4.1.2.1	2053987	G->A
Br_3007	4.1.2.1	2074695	C->T
Br_3007	4.1.2.1	2187376	G->A
Br_3007	4.1.2.1	2219329	C->T
Br_3007	4.1.2.1	2219342	T->G
Br_3007	4.1.2.1	2244770	G->A
Br_3007	4.1.2.1	2468098	G->A
Br_3007	4.1.2.1	2473699	C->T
Br_3007	4.1.2.1	2724782	C->T
Br_3007	4.1.2.1	2788298	T->C
Br_3007	4.1.2.1	2871251	G->A
Br_3007	4.1.2.1	2898337	C->T
Br_3007	4.1.2.1	2911823	G->A
Br_3007	4.1.2.1	2969494	T->C
Br_3007	4.1.2.1	2982956	A->G
Br_3007	4.1.2.1	3011692	A->C
Br_3007	4.1.2.1	3013784	C->G
Br_3007	4.1.2.1	3136335	G->A	H
Br_3007	4.1.2.1	3332254	C->T
Br_3007	4.1.2.1	3340328	G->T
Br_3007	4.1.2.1	3417839	A->G
Br_3007	4.1.2.1	3573090	C->A
Br_3007	4.1.2.1	3587072	T->C
Br_3007	4.1.2.1	3693875	G->A
Br_3007	4.1.2.1	3966813	G->A
Br_3007	4.1.2.1	3969137	G->C
Br_3007	4.1.2.1	3973152	C->G
Br_3007	4.1.2.1	3985439	A->C
Br_3007	4.1.2.1	4178709	T->C
Br_3007	4.1.2.1	4216779	G->C
Br_3007	4.1.2.1	4239298	C->T
Br_3007	4.1.2.1	4256758	G->C
Br_3007	4.1.2.1	4323348	C->T
Br_3007	4.1.2.1	4331585	G->A
Br_3007	4.1.2.1	4352475	G->A
Br_3007	4.1.2.1	4365461	G->A
Br_1599	4.a	50557	C->T
Br_1599	4.a	54394	G->A
Br_1599	4.a	304923	G->A
Br_1599	4.a	391853	G->A
Br_1599	4.a	483935	G->T
Br_1599	4.a	524891	A->C
Br_1599	4.a	565655	G->A
Br_1599	4.a	712693	G->A
Br_1599	4.a	767414	A->G
Br_1599	4.a	957117	C->T
Br_1599	4.a	1251199	T->C
Br_1599	4.a	1252164	C->T
Br_1599	4.a	1275957	C->T
Br_1599	4.a	1306259	G->A
Br_1599	4.a	1362006	C->T
Br_1599	4.a	1627351	C->T
Br_1599	4.a	1709432	T->C
Br_1599	4.a	1713192	G->A
Br_1599	4.a	1894422	G->A
Br_1599	4.a	1916137	G->A
Br_1599	4.a	2074754	T->C
Br_1599	4.a	2160998	A->G
Br_1599	4.a	2247677	C->A
Br_1599	4.a	2369326	G->C
Br_1599	4.a	2516567	C->G
Br_1599	4.a	2526974	C->T
Br_1599	4.a	2578626	G->A
Br_1599	4.a	2589216	C->G
Br_1599	4.a	2608117	A->C
Br_1599	4.a	2642383	T->C
Br_1599	4.a	3037377	C->T	H
Br_1599	4.a	3069167	G->A
Br_1599	4.a	3352932	G->C
Br_1599	4.a	3401871	G->A
Br_1599	4.a	3404376	G->C
Br_1599	4.a	3455686	C->G
Br_1599	4.a	3480474	A->G
Br_1599	4.a	3621423	G->A
Br_1599	4.a	3815477	T->G
Br_1599	4.a	4151855	G->A
Br_1599	4.a	4159195	C->T
Br_1599	4.a	4205120	G->A
Br_1599	4.a	4296015	A->G
Br_1599	4.a	4314645	G->A
Br_1599	4.a	4357597	G->C
Br_1599	4.a	4366195	C->T
Br_1599	4.a	4386228	C->T
Br_1599	4.a	4393178	G->A
Br_2201	4.b	7585	C->G
Br_2201	4.b	9304	A->G
Br_2201	4.b	80616	G->C
Br_2201	4.b	194681	C->G
Br_2201	4.b	597816	G->A
Br_2201	4.b	857696	G->A
Br_2201	4.b	1037012	C->T
Br_2201	4.b	1047165	C->T	H
Br_2201	4.b	1068432	G->A
Br_2201	4.b	1087193	C->G
Br_2201	4.b	1106422	C->T
Br_2201	4.b	1178116	C->T
Br_2201	4.b	1200418	G->A
Br_2201	4.b	1292102	G->A
Br_2201	4.b	1445781	G->A
Br_2201	4.b	1570566	A->C
Br_2201	4.b	1630148	C->A
Br_2201	4.b	1692141	C->A
Br_2201	4.b	1804409	A->C
Br_2201	4.b	1847919	G->C
Br_2201	4.b	1960284	A->C
Br_2201	4.b	2135870	C->T
Br_2201	4.b	2147022	C->A
Br_2201	4.b	2265059	G->T
Br_2201	4.b	2329533	G->A
Br_2201	4.b	2361604	G->C
Br_2201	4.b	2660319	G->C
Br_2201	4.b	2680658	G->T
Br_2201	4.b	3009692	G->A
Br_2201	4.b	3041871	T->G
Br_2201	4.b	3133536	C->T
Br_2201	4.b	3256494	G->A
Br_2201	4.b	3336825	C->T
Br_2201	4.b	3402816	T->C
Br_2201	4.b	3518167	G->A
Br_2201	4.b	3614982	C->T
Br_2201	4.b	3798095	C->A
Br_2201	4.b	3864995	C->T
Br_2201	4.b	3885886	C->T
Br_2201	4.b	3958403	G->A
Br_2201	4.b	4069292	A->G
Br_2201	4.b	4182695	A->G
Br_2201	4.b	4255922	G->A
Br_2201	4.b	4338732	A->G
Br_1		1109721	G->A
Br_1		2141185	T->G	H
Br_1		2649466	G->C
Br_10		4539	G->A
Br_10		22338	T->G
Br_10		110607	G->A
Br_10		130618	C->T
Br_10		149336	C->T
Br_10		158438	G->C
Br_10		249284	G->T
Br_10		283287	G->T
Br_10		296735	C->T
Br_10		332951	T->C
Br_10		332986	T->C	H
Br_10		332987	T->C	H
Br_10		333290	G->A
Br_10		333291	T->C
Br_10		333293	C->T
Br_10		347829	C->T
Br_10		452672	C->T
Br_10		496544	C->T
Br_10		608635	T->G
Br_10		616310	C->G
Br_10		626452	G->A
Br_10		639698	G->C
Br_10		781859	T->C
Br_10		866201	T->C
Br_10		922998	T->G
Br_10		975506	G->A
Br_10		1005325	C->T
Br_10		1027320	C->A
Br_10		1101898	T->G
Br_10		1144281	C->T
Br_10		1151398	G->T
Br_10		1195979	C->T
Br_10		1379514	G->C
Br_10		1503916	G->C
Br_10		1541799	G->A
Br_10		1574825	C->T
Br_10		1608596	G->C
Br_10		1649512	G->A
Br_10		1690356	T->G
Br_10		1738995	C->T
Br_10		1739054	G->A
Br_10		1802486	G->T
Br_10		1867985	G->T
Br_10		1946171	C->T
Br_10		1968290	C->T
Br_10		1979063	G->T
Br_10		2093455	C->T
Br_10		2124051	A->G
Br_10		2199767	G->A
Br_10		2225265	G->A
Br_10		2385931	T->C
Br_10		2491022	G->A
Br_10		2505080	T->C
Br_10		2539687	G->A
Br_10		2597513	T->G
Br_10		2613177	C->G
Br_10		2649246	A->G
Br_10		2654936	G->T
Br_10		2681940	G->A
Br_10		2705647	G->A
Br_10		2734361	A->C
Br_10		2739881	A->G
Br_10		2794340	G->A
Br_10		2883701	G->C
Br_10		2911276	C->T
Br_10		2967041	C->T
Br_10		3023205	G->A
Br_10		3027377	C->T
Br_10		3084308	T->G
Br_10		3214288	A->T
Br_10		3239262	G->A
Br_10		3440786	G->A
Br_10		3526987	G->A
Br_10		3562282	C->T
Br_10		3644700	G->C
Br_10		3672403	G->C
Br_10		3823827	G->A
Br_10		3833315	C->A
Br_10		3958396	G->A
Br_10		3968232	C->T
Br_10		3994657	G->C
Br_10		4119090	G->A
Br_10		4119738	C->T
Br_10		4129125	A->G
Br_10		4149438	C->G
Br_10		4224961	C->T
Br_10		4241353	C->G
Br_10		4283072	T->G
Br_10		4320514	G->A	H
Br_10		4341195	A->G
Br_10		4373599	A->G
Br_10		4403893	T->C
Br_10		4404067	C->G
Br_100		105287	C->T
Br_100		390228	G->A
Br_100		482003	G->C
Br_100		503872	C->G
Br_100		570386	C->T
Br_100		667882	T->C
Br_100		756015	C->G
Br_100		965018	T->C
Br_100		1125263	C->T
Br_100		1128298	G->T
Br_100		1657304	C->G
Br_100		1720324	C->A
Br_100		1878843	C->T
Br_100		1930366	C->T
Br_100		1970911	A->G
Br_100		2308944	C->T
Br_100		2348227	C->T
Br_100		2606915	C->G
Br_100		2608332	A->G
Br_100		2657560	G->A
Br_100		2757946	C->G
Br_100		2757947	G->A
Br_100		2780852	C->T
Br_100		2852654	G->C
Br_100		2918705	C->T
Br_100		2955361	T->A
Br_100		3136335	G->A	H
Br_100		3630951	G->C
Br_100		3640774	G->A
Br_100		3797710	A->C
Br_100		3849723	C->T
Br_100		3870153	C->T
Br_100		4181969	A->G
Br_100		4405349	C->G
Br_1001		17378	G->A
Br_1001		32701	C->T
Br_1001		48724	C->T
Br_1001		86726	G->A
Br_1001		90523	C->T
Br_1001		139397	C->G
Br_1001		281766	C->T
Br_1001		366101	C->T
Br_1001		403620	T->C
Br_1001		408621	A->G
Br_1001		439886	G->A
Br_1001		445023	C->G
Br_1001		533430	C->T
Br_1001		551595	A->C
Br_1001		552257	C->A
Br_1001		606390	G->A
Br_1001		646138	C->A	H
Br_1001		814002	G->C
Br_1001		897032	C->T
Br_1001		931442	C->T
Br_1001		952156	C->T
Br_1001		1040529	C->T
Br_1001		1202109	G->A
Br_1001		1306351	A->C
Br_1001		1335101	C->T
Br_1001		1487368	C->T
Br_1001		1495820	C->T
Br_1001		1541278	C->G
Br_1001		1559258	G->A
Br_1001		1572050	T->C
Br_1001		1574770	A->G
Br_1001		1594960	C->G
Br_1001		1673051	G->T
Br_1001		1676940	C->T
Br_1001		1689480	C->T
Br_1001		1709888	G->A
Br_1001		1726109	C->A
Br_1001		1891016	C->T
Br_1001		1911434	C->T
Br_1001		2035773	C->A
Br_1001		2130889	C->T
Br_1001		2132112	A->C
Br_1001		2258088	C->T
Br_1001		2278445	C->T
Br_1001		2354598	A->C
Br_1001		2417366	T->G
Br_1001		2533713	T->C
Br_1001		2582425	C->G
Br_1001		2593841	T->C
Br_1001		2614474	G->A
Br_1001		2699899	T->C
Br_1001		2772031	C->T
Br_1001		2791911	G->C
Br_1001		2854565	A->G
Br_1001		2865389	C->T
Br_1001		2947378	C->A
Br_1001		2984071	C->T
Br_1001		3032847	C->T
Br_1001		3488648	C->G
Br_1001		3512678	C->T
Br_1001		3577728	G->A
Br_1001		3581972	C->T
Br_1001		3588997	C->T
Br_1001		3593780	G->A
Br_1001		3594216	G->C
Br_1001		3597103	G->C
Br_1001		3607139	G->C
Br_1001		3624182	G->C
Br_1001		3687376	C->T
Br_1001		3709507	C->T
Br_1001		3789737	C->T	H
Br_1001		3800535	G->C
Br_1001		3904974	A->G
Br_1001		4046325	C->T
Br_1001		4092840	G->A
Br_1001		4098599	C->T
Br_1001		4106654	C->A
Br_1001		4120630	G->C
Br_1001		4199555	T->C
Br_1001		4218675	T->C
Br_1001		4219283	G->A
Br_1001		4276010	G->A
Br_1001		4289232	C->T
Br_1001		4294242	G->A
Br_1001		4310179	C->G
Br_1001		4374142	C->G
Br_1001		4407678	C->G
Br_1002		650178	T->G
Br_1002		1399071	T->C
Br_1002		1666299	A->T
Br_1002		1885098	T->C
Br_1002		2075180	C->G
Br_1002		2932247	T->C
Br_1003		54640	C->T
Br_1003		841872	C->T
Br_1003		1037847	C->T
Br_1003		1104807	T->G
Br_1004		96292	C->A
Br_1004		199901	A->G
Br_1004		209200	C->T
Br_1004		262288	A->G
Br_1004		294289	T->C
Br_1004		331284	G->T
Br_1004		440406	T->C
Br_1004		901446	G->A
Br_1004		965812	G->C
Br_1004		1011671	C->T
Br_1004		1051385	C->T
Br_1004		1270743	G->C
Br_1004		1280221	A->C
Br_1004		1443479	G->A
Br_1004		1512176	C->T
Br_1004		1548651	C->G
Br_1004		1661670	A->G
Br_1004		1674481	T->G	H
Br_1004		1690227	G->C
Br_1004		1705668	A->C
Br_1004		1936681	T->G
Br_1004		1963388	T->G
Br_1004		1978571	C->T
Br_1004		2070655	T->C
Br_1004		2111264	G->C
Br_1004		2192519	C->T
Br_1004		2396625	G->A
Br_1004		2466479	T->G
Br_1004		2497879	G->A
Br_1004		2541633	A->C
Br_1004		2648024	C->T
Br_1004		2778023	C->T
Br_1004		2918374	T->C
Br_1004		2946157	T->C	H
Br_1004		2966265	G->A
Br_1004		3004744	G->A
Br_1004		3012138	G->A
Br_1004		3020559	A->C
Br_1004		3085171	T->C
Br_1004		3156918	C->A
Br_1004		3214978	G->A
Br_1004		3224291	G->C
Br_1004		3335297	T->C
Br_1004		3387255	A->G
Br_1004		3462945	G->A
Br_1004		3471542	C->T
Br_1004		3479919	G->A
Br_1004		3557428	C->T
Br_1004		3587710	C->T
Br_1004		3625792	C->A
Br_1004		3630491	C->T
Br_1004		3639146	T->C
Br_1004		3659412	T->G
Br_1004		3885008	G->T
Br_1004		3961468	G->A
Br_1004		4024911	A->G
Br_1004		4042489	G->A
Br_1004		4047634	A->G
Br_1004		4156528	C->T
Br_1004		4236070	C->T
Br_1004		4384692	C->T
Br_1004		4391686	G->A
Br_1005		436404	G->T
Br_1006		1973661	T->C
Br_1007		41444	C->T
Br_1007		56636	C->G
Br_1007		126526	C->T
Br_1007		128621	C->T	H
Br_1007		173792	A->G
Br_1007		209474	T->C
Br_1007		216568	T->C
Br_1007		243347	G->C
Br_1007		267276	G->C
Br_1007		357658	C->T
Br_1007		504987	G->A
Br_1007		547104	C->G
Br_1007		792984	C->T
Br_1007		806643	C->A
Br_1007		806644	A->C
Br_1007		900726	T->C
Br_1007		968079	G->A
Br_1007		975613	A->G
Br_1007		988643	T->G
Br_1007		1018850	T->G
Br_1007		1068201	T->C
Br_1007		1162486	T->G
Br_1007		1163446	G->A
Br_1007		1302991	G->C
Br_1007		1303446	C->G
Br_1007		1388774	C->G
Br_1007		1411307	C->T
Br_1007		1443953	C->G
Br_1007		1445114	C->T
Br_1007		1559625	T->C
Br_1007		1616371	C->T	H
Br_1007		1682767	C->T
Br_1007		1745000	T->C
Br_1007		1861845	T->A
Br_1007		1881118	A->G
Br_1007		2021152	C->T
Br_1007		2070772	T->G
Br_1007		2075178	T->C
Br_1007		2126555	A->C
Br_1007		2155168	C->G	H
Br_1007		2175160	C->A
Br_1007		2235160	A->C
Br_1007		2276295	G->A
Br_1007		2342019	G->A	H
Br_1007		2429284	A->G
Br_1007		2524528	C->G
Br_1007		2554452	T->G
Br_1007		2571648	A->C
Br_1007		2575799	A->C
Br_1007		2604410	A->G
Br_1007		2628302	C->T
Br_1007		2641911	T->C
Br_1007		2691440	G->A
Br_1007		2769957	C->T
Br_1007		2876754	G->A
Br_1007		2923318	G->A
Br_1007		2953005	T->C
Br_1007		3279173	C->G
Br_1007		3313709	A->C
Br_1007		3386365	G->C
Br_1007		3426638	C->T
Br_1007		3432740	T->C
Br_1007		3579366	G->A
Br_1007		3583105	G->A
Br_1007		3631260	G->A
Br_1007		3769787	G->C
Br_1007		3775930	G->A
Br_1007		3791026	T->G
Br_1007		3860010	C->T
Br_1007		3873529	C->T
Br_1007		3881751	T->G
Br_1007		3921073	C->T
Br_1007		3988807	C->A
Br_1007		4052164	G->A
Br_1007		4054614	G->A
Br_1007		4166609	A->C
Br_1007		4179142	G->A
Br_1007		4180391	G->A
Br_1007		4200133	G->T
Br_1007		4238344	G->A
Br_1007		4292600	G->A
Br_1007		4301544	C->T
Br_1007		4349479	A->G
Br_1007		4355825	C->G
Br_1007		4369772	G->A
Br_1007		4394111	T->C
Br_1008		13638	T->G
Br_1008		141320	C->A
Br_1008		154841	C->G
Br_1008		254630	C->T
Br_1008		306536	G->A
Br_1008		462060	G->A
Br_1008		738282	T->G
Br_1008		831870	A->G
Br_1008		988574	G->C
Br_1008		992567	G->C
Br_1008		998982	C->T
Br_1008		1094538	T->G	H
Br_1008		1105656	A->G
Br_1008		1168026	T->C
Br_1008		1214278	C->T
Br_1008		1317994	C->T
Br_1008		1335881	A->C
Br_1008		1614892	A->C
Br_1008		1675173	C->T	H
Br_1008		1768704	T->C
Br_1008		1832951	A->T
Br_1008		1858896	A->C
Br_1008		2010468	G->A
Br_1008		2095184	C->T
Br_1008		2157021	T->G
Br_1008		2173411	C->T
Br_1008		2249222	C->T
Br_1008		2271646	C->T
Br_1008		2307506	C->T
Br_1008		2309699	G->A
Br_1008		2444117	G->C
Br_1008		2516077	A->G
Br_1008		2541400	C->A
Br_1008		2554448	G->A
Br_1008		2578769	A->G
Br_1008		2677937	G->C
Br_1008		2716423	C->G
Br_1008		2894962	G->A
Br_1008		2901256	G->A
Br_1008		2928924	G->A
Br_1008		2951467	G->A
Br_1008		2986904	C->T
Br_1008		2999702	C->A
Br_1008		3109188	T->C
Br_1008		3275051	G->C
Br_1008		3430080	G->A
Br_1008		3436203	G->A
Br_1008		3581675	C->T
Br_1008		3585044	G->C
Br_1008		3601019	A->C
Br_1008		3611642	C->T
Br_1008		3639177	C->T
Br_1008		3639311	G->A
Br_1008		3654415	A->G
Br_1008		3825332	G->A
Br_1008		3867588	C->T
Br_1008		3910033	C->G
Br_1008		3921465	G->A
Br_1008		3958048	G->A
Br_1008		3986480	C->G
Br_1008		4056704	G->A
Br_1008		4113128	G->C
Br_1008		4117753	C->G
Br_1008		4145919	G->A
Br_1008		4148926	C->T
Br_1008		4169095	A->G
Br_1008		4176547	G->A
Br_1008		4208580	G->T
Br_1008		4262806	G->C
Br_1008		4267236	G->T
Br_1008		4295842	C->A
Br_1008		4371719	C->T
Br_1009		10558	C->T
Br_1009		13637	G->A
Br_1009		44128	C->A
Br_1009		46011	C->T
Br_1009		59483	T->C
Br_1009		256048	G->C
Br_1009		754749	G->C
Br_1009		896697	T->C
Br_1009		915172	C->A	H
Br_1009		938090	G->T
Br_1009		1034304	C->T
Br_1009		1041412	C->T
Br_1009		1103115	A->C
Br_1009		1174347	C->T
Br_1009		1231722	T->G
Br_1009		1360646	C->T
Br_1009		1391979	G->T
Br_1009		1422604	C->T
Br_1009		1466994	G->T
Br_1009		1539838	C->T
Br_1009		1585283	A->C	H
Br_1009		1697961	C->T
Br_1009		1699364	C->T
Br_1009		1739916	C->T
Br_1009		1761867	A->C
Br_1009		1823030	C->T
Br_1009		1979688	T->G
Br_1009		2057033	G->A
Br_1009		2118966	C->T
Br_1009		2160127	C->T
Br_1009		2183163	C->T
Br_1009		2195927	C->T
Br_1009		2333975	A->G
Br_1009		2473824	C->A
Br_1009		2520833	G->A
Br_1009		2612825	T->C
Br_1009		2689737	T->C
Br_1009		2843537	G->A
Br_1009		2866375	C->T
Br_1009		2986234	G->T
Br_1009		3009333	G->A
Br_1009		3016070	C->G
Br_1009		3141349	A->G
Br_1009		3154290	G->A
Br_1009		3173107	G->A	H
Br_1009		3266758	C->A
Br_1009		3274093	G->A
Br_1009		3311090	T->G
Br_1009		3373550	C->T
Br_1009		3454280	C->G
Br_1009		3464838	C->T
Br_1009		3600330	G->A	H
Br_1009		3839298	C->T
Br_1009		3955366	G->T
Br_1009		3995843	G->A
Br_1009		4066758	G->A
Br_1009		4159409	C->T
Br_1009		4176778	G->A
Br_1009		4203051	G->A
Br_1009		4220515	C->T
Br_1009		4259186	T->C
Br_1009		4324221	A->G
Br_1009		4361945	T->G
Br_101		32776	G->C
Br_101		280099	C->T
Br_101		314204	C->A	H
Br_101		476394	A->G
Br_101		572397	A->G
Br_101		602177	G->T
Br_101		821815	T->G
Br_101		1105793	C->G
Br_101		1122867	G->A
Br_101		1616893	C->T
Br_101		1969538	C->T
Br_101		2046995	C->T
Br_101		2094443	C->T
Br_101		2186569	C->T
Br_101		2516081	G->C
Br_101		2862374	C->T
Br_101		2951929	C->G
Br_101		3193468	A->G
Br_101		3317099	G->C
Br_101		3346400	C->G
Br_101		3637456	G->A
Br_101		4107615	G->C
Br_101		4220012	C->G
Br_1010		14160	G->C
Br_1010		34391	G->A
Br_1010		82715	C->T
Br_1010		98779	C->G
Br_1010		98781	C->T	H
Br_1010		135653	C->T
Br_1010		248351	G->A
Br_1010		266325	C->T
Br_1010		332760	T->C
Br_1010		383768	T->G
Br_1010		401678	C->A	H
Br_1010		401803	C->T
Br_1010		527626	A->G
Br_1010		551987	G->A
Br_1010		560712	C->A
Br_1010		616708	G->A
Br_1010		656205	G->A
Br_1010		687227	A->G
Br_1010		695005	A->G
Br_1010		902500	C->T
Br_1010		944471	C->T
Br_1010		949974	G->A
Br_1010		1050125	C->T
Br_1010		1074961	G->A
Br_1010		1150747	G->A
Br_1010		1246753	C->G
Br_1010		1275690	C->T
Br_1010		1506865	C->A
Br_1010		1586690	C->T
Br_1010		1593914	C->G
Br_1010		1721688	A->G
Br_1010		1790287	A->G
Br_1010		2112925	C->G
Br_1010		2121302	C->G
Br_1010		2154495	G->A
Br_1010		2157398	C->T
Br_1010		2182379	C->T
Br_1010		2243408	C->T
Br_1010		2265348	G->A	H
Br_1010		2310518	A->C
Br_1010		2342110	G->A
Br_1010		2379113	G->A
Br_1010		2567078	A->C
Br_1010		2841198	G->A
Br_1010		3056924	G->A
Br_1010		3083933	G->C
Br_1010		3099821	C->T
Br_1010		3114121	G->T
Br_1010		3127388	G->A
Br_1010		3139042	G->A
Br_1010		3184743	C->G
Br_1010		3189817	C->A
Br_1010		3250137	G->A
Br_1010		3280063	G->C
Br_1010		3325601	T->G
Br_1010		3506561	G->C
Br_1010		3772944	C->T
Br_1010		3816969	C->T
Br_1010		3980815	C->G
Br_1010		4095492	C->T
Br_1010		4100267	C->A
Br_1010		4218089	T->C
Br_1010		4354351	C->T
Br_1010		4373749	G->A
Br_1011		71859	C->G
Br_1011		115778	C->A
Br_1011		118014	G->C
Br_1011		144919	A->G
Br_1011		243205	C->T
Br_1011		266319	C->T
Br_1011		331634	G->T
Br_1011		346998	C->T
Br_1011		494820	C->T
Br_1011		519465	C->T
Br_1011		566073	A->C
Br_1011		687248	C->T
Br_1011		737775	C->T
Br_1011		778651	G->A	H
Br_1011		794471	C->T
Br_1011		813224	C->T
Br_1011		842111	C->G	H
Br_1011		845090	G->T
Br_1011		858774	C->T
Br_1011		904568	G->A
Br_1011		910915	C->A
Br_1011		968319	T->C
Br_1011		999780	T->G
Br_1011		1044890	T->C
Br_1011		1116496	G->A
Br_1011		1376601	C->T
Br_1011		1407190	T->C
Br_1011		1410053	C->T
Br_1011		1411416	G->A
Br_1011		1444297	C->T
Br_1011		1626267	C->G
Br_1011		1692283	G->T
Br_1011		1722381	G->A
Br_1011		1729043	T->G
Br_1011		1744008	C->T
Br_1011		1777148	G->A
Br_1011		1813603	C->T	H
Br_1011		1856971	G->A
Br_1011		1860844	C->T
Br_1011		1915865	C->G
Br_1011		1961552	G->A
Br_1011		1964827	G->A
Br_1011		1974898	G->A
Br_1011		2006303	A->C
Br_1011		2074293	C->T
Br_1011		2077773	C->G
Br_1011		2112971	G->A
Br_1011		2156308	C->T
Br_1011		2160424	T->C
Br_1011		2213745	G->T
Br_1011		2248710	G->A
Br_1011		2260289	T->C
Br_1011		2316813	G->A
Br_1011		2366862	G->A
Br_1011		2376759	G->A
Br_1011		2433500	C->T
Br_1011		2487653	C->G
Br_1011		2500137	G->A
Br_1011		2582432	G->C
Br_1011		2610704	G->T
Br_1011		2624456	G->A
Br_1011		2669321	C->T
Br_1011		2762246	G->A
Br_1011		2773169	A->G
Br_1011		2775845	T->C
Br_1011		2831900	C->T
Br_1011		2834038	C->T
Br_1011		2894271	C->T
Br_1011		2982716	G->A
Br_1011		3009962	G->C
Br_1011		3032112	G->C
Br_1011		3208481	C->T
Br_1011		3229596	C->T
Br_1011		3249173	A->C
Br_1011		3253809	C->T
Br_1011		3301564	G->A
Br_1011		3332730	G->A
Br_1011		3342780	G->A	H
Br_1011		3400082	C->T
Br_1011		3582013	G->A
Br_1011		3591262	G->A
Br_1011		3610711	G->A
Br_1011		3629213	G->A
Br_1011		3774823	C->A
Br_1011		3777991	G->A
Br_1011		3831638	C->T
Br_1011		3905865	G->C
Br_1011		3912702	T->C
Br_1011		3957153	C->T
Br_1011		3989593	G->T
Br_1011		4020417	G->A
Br_1011		4050565	G->T
Br_1011		4093402	C->T
Br_1011		4103773	G->A
Br_1011		4118551	A->C
Br_1011		4204930	G->T
Br_1011		4294536	C->T
Br_1011		4408831	C->T
Br_1012		315637	G->A
Br_1014		21173	C->G
Br_1014		66485	G->A
Br_1014		99751	T->C
Br_1014		146230	G->A
Br_1014		177047	A->G
Br_1014		208427	G->A
Br_1014		231005	C->T
Br_1014		244063	C->A
Br_1014		248591	C->T
Br_1014		249551	G->A
Br_1014		300797	C->T
Br_1014		312701	G->T
Br_1014		323725	C->T
Br_1014		330714	C->T
Br_1014		355220	G->C
Br_1014		408382	C->T
Br_1014		409273	C->T
Br_1014		439265	C->T
Br_1014		494150	G->A
Br_1014		499262	C->T
Br_1014		507676	C->G
Br_1014		524500	G->A
Br_1014		538383	G->A
Br_1014		546215	C->G
Br_1014		548670	A->G
Br_1014		602992	C->T	H
Br_1014		617195	G->A
Br_1014		619708	G->A
Br_1014		666612	C->T
Br_1014		668778	G->A
Br_1014		697196	G->A
Br_1014		711827	A->C
Br_1014		777520	T->C
Br_1014		786183	T->G
Br_1014		789317	G->C
Br_1014		810629	C->G
Br_1014		819193	C->T
Br_1014		841715	G->A
Br_1014		860051	G->C
Br_1014		885549	C->G
Br_1014		919440	G->A
Br_1014		931025	T->G
Br_1014		948524	A->G
Br_1014		975421	G->A
Br_1014		984507	C->T	H
Br_1014		1049873	C->T
Br_1014		1068626	C->T
Br_1014		1069275	C->T
Br_1014		1081520	A->G
Br_1014		1102171	G->A
Br_1014		1137700	C->T
Br_1014		1164571	A->G	H
Br_1014		1180217	C->T
Br_1014		1205508	G->A
Br_1014		1244219	C->A
Br_1014		1250175	T->C	H
Br_1014		1252664	C->T
Br_1014		1275143	C->T
Br_1014		1332227	G->A
Br_1014		1356789	C->A
Br_1014		1370319	G->T
Br_1014		1377152	G->A
Br_1014		1401180	G->T
Br_1014		1469630	T->A
Br_1014		1494315	C->G
Br_1014		1610184	C->T
Br_1014		1648018	A->G
Br_1014		1695379	C->T
Br_1014		1705379	G->T
Br_1014		1733503	C->T
Br_1014		1776027	C->T
Br_1014		1827742	C->T
Br_1014		1900186	T->G
Br_1014		1915516	A->C
Br_1014		2016697	G->T
Br_1014		2089671	C->T
Br_1014		2120858	C->T
Br_1014		2123703	C->T
Br_1014		2173841	G->A
Br_1014		2199462	G->A
Br_1014		2206126	G->A
Br_1014		2213715	G->C
Br_1014		2232046	G->A
Br_1014		2313663	C->G
Br_1014		2324349	C->T
Br_1014		2355392	T->C
Br_1014		2361891	G->A
Br_1014		2415166	G->A
Br_1014		2417747	A->G
Br_1014		2469634	T->G
Br_1014		2501108	C->T
Br_1014		2506934	C->T
Br_1014		2554732	G->A
Br_1014		2631472	C->G
Br_1014		2640595	T->C
Br_1014		2699912	A->G
Br_1014		2766905	A->C
Br_1014		2772321	T->C
Br_1014		2778131	C->A
Br_1014		2800773	G->A
Br_1014		2823898	C->T
Br_1014		2824753	G->A
Br_1014		2848170	C->T
Br_1014		2848181	G->A
Br_1014		2849758	C->A
Br_1014		2870795	C->T
Br_1014		2873181	G->C
Br_1014		2876282	G->T
Br_1014		2877517	C->T
Br_1014		2946709	G->A
Br_1014		2947983	T->G
Br_1014		2950165	G->A
Br_1014		2955681	A->G
Br_1014		3015461	A->G
Br_1014		3076506	A->G
Br_1014		3080604	C->T
Br_1014		3172472	C->T	H
Br_1014		3245520	A->C
Br_1014		3283718	A->G
Br_1014		3305905	G->A
Br_1014		3370770	A->G
Br_1014		3416297	G->C
Br_1014		3464137	G->A
Br_1014		3626640	C->A
Br_1014		3629474	G->A
Br_1014		3715247	G->A
Br_1014		3778162	C->T
Br_1014		3797315	T->C
Br_1014		3885378	C->T
Br_1014		3918570	T->C
Br_1014		3937615	C->T
Br_1014		4003120	C->T
Br_1014		4007269	C->T
Br_1014		4007271	C->T
Br_1014		4020109	G->T
Br_1014		4026491	C->T
Br_1014		4046161	G->A
Br_1014		4064300	C->T
Br_1014		4098238	A->G
Br_1014		4155751	C->T
Br_1014		4182194	C->T
Br_1014		4197506	G->T
Br_1014		4204019	C->T
Br_1014		4236743	A->C
Br_1014		4244020	T->C
Br_1014		4250454	T->C
Br_1014		4263336	C->T
Br_1014		4265330	A->C
Br_1014		4266162	A->G
Br_1014		4280680	C->A
Br_1014		4337086	G->A
Br_1014		4337231	C->T
Br_1014		4338371	T->G	H
Br_1014		4340506	C->A
Br_1014		4345394	T->C
Br_1014		4378712	C->T
Br_1014		4390251	G->A
Br_1017		25991	G->T
Br_1017		95488	C->G
Br_1017		130167	C->T
Br_1017		133209	C->T
Br_1017		154078	C->T
Br_1017		174434	C->T
Br_1017		194245	C->T
Br_1017		237699	C->T
Br_1017		477587	C->T
Br_1017		539318	T->A
Br_1017		597293	G->A
Br_1017		639674	T->G
Br_1017		720985	C->T
Br_1017		738668	G->A
Br_1017		750630	C->T
Br_1017		842111	C->G	H
Br_1017		956959	A->G
Br_1017		976041	C->A
Br_1017		1086571	G->C
Br_1017		1125453	T->G
Br_1017		1139758	G->A
Br_1017		1151093	G->T
Br_1017		1154398	G->A
Br_1017		1169185	C->G
Br_1017		1172114	G->A
Br_1017		1175316	T->G
Br_1017		1220963	G->T
Br_1017		1243572	C->T
Br_1017		1246670	A->T
Br_1017		1269274	C->T
Br_1017		1306904	G->A
Br_1017		1321023	C->G
Br_1017		1327818	C->T
Br_1017		1336988	C->T
Br_1017		1424523	C->G
Br_1017		1464761	G->A
Br_1017		1496799	C->T
Br_1017		1514671	A->G
Br_1017		1565228	C->T	H
Br_1017		1570169	T->C
Br_1017		1641529	C->T
Br_1017		1696326	C->G
Br_1017		1724806	T->G
Br_1017		1776638	C->T
Br_1017		1834477	C->T
Br_1017		1869447	A->G
Br_1017		1870693	G->C
Br_1017		1902200	C->T
Br_1017		1914939	T->G
Br_1017		1956786	T->C
Br_1017		1963288	C->T
Br_1017		2057418	C->T
Br_1017		2118018	T->G
Br_1017		2183113	G->A
Br_1017		2197733	A->G
Br_1017		2291698	G->T
Br_1017		2312066	C->T
Br_1017		2334447	T->G
Br_1017		2536380	A->G
Br_1017		2590419	G->A
Br_1017		2603637	T->C
Br_1017		2608786	G->A	H
Br_1017		2619488	T->C
Br_1017		2647704	C->T
Br_1017		2736586	G->A
Br_1017		2809274	C->T
Br_1017		2841395	C->T
Br_1017		2859527	C->T
Br_1017		2881464	A->G
Br_1017		2917942	C->T
Br_1017		2919604	G->A
Br_1017		2938404	G->A
Br_1017		3019978	A->G
Br_1017		3025477	C->T
Br_1017		3081232	G->A
Br_1017		3083931	T->C
Br_1017		3099778	C->A
Br_1017		3123844	A->C
Br_1017		3159769	G->A
Br_1017		3184283	C->G
Br_1017		3281314	C->T
Br_1017		3306917	G->C
Br_1017		3308011	T->C
Br_1017		3426306	C->T
Br_1017		3492614	A->G
Br_1017		3569988	C->T
Br_1017		3618455	C->T
Br_1017		3632053	G->T
Br_1017		3685301	G->A
Br_1017		3774717	G->A
Br_1017		3775974	T->A
Br_1017		3870924	G->A
Br_1017		3958842	C->A
Br_1017		3968738	C->T
Br_1017		3976656	G->A	H
Br_1017		3985079	G->A
Br_1017		3989704	G->A
Br_1017		4087021	G->A
Br_1017		4107706	C->T
Br_1017		4119115	C->T
Br_1017		4297419	C->T
Br_1017		4328244	C->G
Br_1017		4349235	C->T
Br_1017		4358985	G->A
Br_1017		4402514	G->C	H
Br_1017		4411104	C->G
Br_1018		36128	A->G
Br_1018		104838	T->G	H
Br_1018		119866	T->C
Br_1018		121505	A->G
Br_1018		140777	C->G
Br_1018		281579	C->T
Br_1018		282956	G->A
Br_1018		289074	G->A
Br_1018		297206	T->C
Br_1018		345193	G->A
Br_1018		392012	C->T
Br_1018		466271	G->A
Br_1018		513221	G->A
Br_1018		573711	G->A
Br_1018		592082	T->G
Br_1018		628363	T->G	H
Br_1018		690060	C->T
Br_1018		917959	C->A
Br_1018		982841	C->T
Br_1018		1014283	A->G
Br_1018		1131265	G->A
Br_1018		1150948	T->G
Br_1018		1172498	C->A
Br_1018		1243305	G->A
Br_1018		1287173	G->A
Br_1018		1374397	C->G
Br_1018		1388779	A->G
Br_1018		1436772	T->C
Br_1018		1447219	G->A
Br_1018		1546624	G->A
Br_1018		1574765	C->T
Br_1018		1597723	G->A
Br_1018		1659738	C->T	H
Br_1018		1672056	C->G
Br_1018		1713300	C->T
Br_1018		1734023	C->T
Br_1018		1734936	A->C
Br_1018		1746144	C->T
Br_1018		1776369	T->C
Br_1018		1807011	G->A
Br_1018		1816313	A->C
Br_1018		1847444	C->A
Br_1018		1882089	A->C
Br_1018		1893288	C->G
Br_1018		1893420	A->C
Br_1018		1936206	A->G
Br_1018		1942097	C->T
Br_1018		2078895	T->C
Br_1018		2112558	C->G
Br_1018		2249405	G->A
Br_1018		2270212	G->A
Br_1018		2337521	C->T
Br_1018		2352388	C->T
Br_1018		2382812	C->G
Br_1018		2421670	C->A
Br_1018		2485608	G->A
Br_1018		2654514	C->G
Br_1018		2689331	T->C
Br_1018		2843243	G->C
Br_1018		2965943	C->T
Br_1018		2996772	G->A
Br_1018		3053239	G->C
Br_1018		3196434	G->A
Br_1018		3209461	T->C
Br_1018		3283075	G->T
Br_1018		3303589	G->A
Br_1018		3322188	T->C
Br_1018		3339441	C->T
Br_1018		3368758	C->T
Br_1018		3370816	C->T
Br_1018		3372035	A->T
Br_1018		3396051	G->T
Br_1018		3529802	C->T
Br_1018		3557802	G->A
Br_1018		3578495	G->A
Br_1018		3593741	G->T
Br_1018		3598440	G->C
Br_1018		3694377	T->C
Br_1018		3816846	C->T
Br_1018		3831646	C->G
Br_1018		3852587	G->A
Br_1018		3866286	G->C
Br_1018		3870109	G->T	H
Br_1018		3907012	T->G
Br_1018		3937620	T->C
Br_1018		3957294	G->A
Br_1018		3957360	T->G
Br_1018		3985442	A->G
Br_1018		3988447	C->T
Br_1018		4015631	T->C
Br_1018		4033336	A->G
Br_1018		4153170	G->T
Br_1018		4236732	C->T
Br_1018		4285354	A->C
Br_1018		4297331	C->A
Br_1018		4308869	G->A	H
Br_1018		4321431	G->T
Br_1018		4340967	T->C
Br_1018		4404831	T->C
Br_1018		4407288	C->G
Br_1019		11454	C->A
Br_1019		23372	G->A
Br_1019		67237	C->T
Br_1019		78436	A->G
Br_1019		94130	T->A
Br_1019		125474	C->T
Br_1019		184487	G->A
Br_1019		304009	G->T
Br_1019		361262	A->C
Br_1019		384615	G->T
Br_1019		390984	C->T	H
Br_1019		396150	G->C
Br_1019		412804	G->A
Br_1019		471681	A->G
Br_1019		493652	C->T
Br_1019		521961	C->T
Br_1019		541868	C->T
Br_1019		597920	C->T
Br_1019		638926	G->T
Br_1019		764861	C->T
Br_1019		811250	C->G
Br_1019		841039	G->A
Br_1019		841448	C->A	H
Br_1019		841629	G->T	H
Br_1019		898691	G->A
Br_1019		945639	G->C
Br_1019		953179	C->T
Br_1019		985043	G->C
Br_1019		985272	T->A
Br_1019		1009718	G->A
Br_1019		1009970	G->A
Br_1019		1135014	G->A
Br_1019		1216180	G->C
Br_1019		1229367	C->G
Br_1019		1232422	A->G
Br_1019		1243212	T->C
Br_1019		1264799	A->C
Br_1019		1271984	C->T
Br_1019		1315684	C->T
Br_1019		1601507	G->A
Br_1019		1610195	G->A
Br_1019		1795292	A->G
Br_1019		1803933	A->G
Br_1019		1810077	T->C
Br_1019		1853977	G->A
Br_1019		1859640	G->C
Br_1019		1926489	A->C
Br_1019		1945293	A->C
Br_1019		1945558	A->G
Br_1019		1945559	G->A
Br_1019		2024170	C->T
Br_1019		2056799	C->G	H
Br_1019		2210347	G->T
Br_1019		2253268	G->A
Br_1019		2285477	C->A
Br_1019		2288821	G->A
Br_1019		2448716	T->G
Br_1019		2608814	A->G
Br_1019		2609723	G->C
Br_1019		2642644	G->A
Br_1019		2661942	C->T
Br_1019		2676159	A->G
Br_1019		2684778	A->C
Br_1019		2717841	C->T
Br_1019		2726145	G->A	H
Br_1019		2783944	C->G
Br_1019		2790581	C->G
Br_1019		2835399	A->C
Br_1019		2855533	C->T
Br_1019		2890047	G->A
Br_1019		2902296	G->A
Br_1019		2932435	G->A	H
Br_1019		2959981	C->T
Br_1019		3012575	G->A
Br_1019		3031111	T->C
Br_1019		3076530	C->T
Br_1019		3099033	G->T
Br_1019		3137409	G->A
Br_1019		3141509	C->T
Br_1019		3452957	G->A
Br_1019		3487146	C->A
Br_1019		3512318	C->T
Br_1019		3514156	G->A
Br_1019		3542102	A->C
Br_1019		3569238	G->A
Br_1019		3591601	G->C
Br_1019		3680731	C->A
Br_1019		3694682	T->C
Br_1019		3794631	A->G
Br_1019		3801650	G->A
Br_1019		3823862	A->G	H
Br_1019		3873398	G->A
Br_1019		3879294	G->C
Br_1019		4047023	C->T
Br_1019		4223674	G->A
Br_1019		4247429	A->G	H
Br_1019		4336753	G->C
Br_1019		4394792	A->C
Br_1019		4409056	G->A
Br_102		231778	C->T
Br_102		486684	C->G
Br_102		581499	C->T
Br_102		1202773	G->A
Br_102		1338696	A->C
Br_102		1344335	G->T
Br_102		1381649	C->T
Br_102		1388351	A->G
Br_102		1423561	T->C
Br_102		1695415	G->C
Br_102		1862100	C->A
Br_102		1973771	C->G
Br_102		2771425	T->C
Br_102		2778729	G->A
Br_102		3005884	G->A
Br_102		3055994	G->A
Br_102		3085988	G->A
Br_102		3112025	T->A
Br_102		3424765	C->G
Br_102		3587894	C->G	H
Br_102		4319494	T->C
Br_1022		207955	A->C
Br_1022		2232838	G->C	H
Br_1023		45748	T->C
Br_1023		58221	C->G
Br_1023		85645	C->G
Br_1023		92711	C->G
Br_1023		97128	G->A
Br_1023		149488	A->G
Br_1023		158927	G->A
Br_1023		161925	T->C
Br_1023		375934	A->G
Br_1023		524898	T->C
Br_1023		551848	G->A
Br_1023		586766	C->T
Br_1023		651721	C->T
Br_1023		666759	C->T
Br_1023		750200	C->A
Br_1023		795849	G->A
Br_1023		800450	C->T	H
Br_1023		802695	C->T
Br_1023		854966	G->C	H
Br_1023		865940	A->C
Br_1023		895870	G->A
Br_1023		942302	C->T
Br_1023		943138	T->G
Br_1023		1025003	G->A
Br_1023		1041029	C->A
Br_1023		1069945	G->A
Br_1023		1089315	C->T
Br_1023		1125264	G->T
Br_1023		1197010	A->G
Br_1023		1295507	T->C
Br_1023		1455341	G->T
Br_1023		1485104	C->A
Br_1023		1498160	C->T
Br_1023		1584485	A->G
Br_1023		1614974	A->G
Br_1023		1658518	T->A
Br_1023		1663672	C->G
Br_1023		1671811	G->T
Br_1023		1704390	C->T
Br_1023		1706405	T->G
Br_1023		1791205	A->G
Br_1023		1809191	A->T
Br_1023		1871852	A->G
Br_1023		1900069	G->T
Br_1023		1911974	C->G
Br_1023		1939082	C->T
Br_1023		1944956	G->T
Br_1023		1948429	A->G
Br_1023		1954351	G->C
Br_1023		2009911	T->G
Br_1023		2090016	G->A
Br_1023		2124099	C->T
Br_1023		2125884	A->G
Br_1023		2228278	T->C
Br_1023		2235540	C->G
Br_1023		2251503	G->T
Br_1023		2260338	C->T
Br_1023		2338679	C->T
Br_1023		2402852	C->T
Br_1023		2485966	G->T
Br_1023		2524193	C->G
Br_1023		2564979	G->A
Br_1023		2653928	G->A
Br_1023		2770722	T->C
Br_1023		2786443	C->T
Br_1023		2834646	G->A
Br_1023		2880632	G->A
Br_1023		2903597	G->A
[truncated: 44,523 more rows]
