# Supplementary material for: Eighteenth-century genomes show that mixed infections were common at time of peak tuberculosis in Europe
Source: Nat Commun. 2015 Apr 7;6:6717. doi: 10.1038/ncomms7717 (PMC4396363; doi:10.1038/ncomms7717)
Supplement: Supplementary Data 2 — The phylogeny based on 1,587 TB genotypes in Nexus format [file ncomms7717-s3.txt]

Supplementary Data 2: The phylogeny based on 1,587 TB genotypes in Nexus format
#NEXUS
[R-package APE, Sun Sep 21 23:18:35 2014]

BEGIN TAXA;
	DIMENSIONS NTAX = 1587;
	TAXLABELS
		ERR028616[&!name="Br_1"]
		ERR025436[&!name="Br_2"]
		ERR137214[&!name="Br_3"]
		ERR108456[&!name="Br_4"]
		ERR133981[&!name="Br_5"]
		ERR108437[&!name="Br_6"]
		ERR067677[&!name="Br_7"]
		ERR133823[&!name="Br_8"]
		ERR067606[&!name="Br_9"]
		ERR025453[&!name="Br_10"]
		ERR024345[&!name="Br_11"]
		ERR024343[&!name="Br_12"]
		ERR176682[&!name="Br_13"]
		ERR229944[&!name="Br_14"]
		ERR038290[&!name="Br_15"]
		ERR126634[&!name="Br_16"]
		ERR181689[&!name="Br_17"]
		ERR176708[&!name="Br_18"]
		ERR126628[&!name="Br_19"]
		ERR126629[&!name="Br_20"]
		ERR266526[&!name="Br_21"]
		ERR403332[&!name="Br_22"]
		ERR294214[&!name="Br_23"]
		ERR216980[&!name="Br_24"]
		ERR176754[&!name="Br_25"]
		ERR212043[&!name="Br_26"]
		ERR190406[&!name="Br_27"]
		ERR190334[&!name="Br_28"]
		ERR211996[&!name="Br_29"]
		ERR190387[&!name="Br_30"]
		ERR181719[&!name="Br_31"]
		ERR176729[&!name="Br_32"]
		ERR181909[&!name="Br_33"]
		ERR473321[&!name="Br_34"]
		ERR176555[&!name="Br_35"]
		ERR181716[&!name="Br_36"]
		ERR176521[&!name="Br_37"]
		ERR181730[&!name="Br_38"]
		ERR046836[&!name="Br_39"]
		ERR046837[&!name="Br_40"]
		ERR473325[&!name="Br_41"]
		ERR181858[&!name="Br_42"]
		ERR181835[&!name="Br_43"]
		ERR270615[&!name="Br_44"]
		ERR161104[&!name="Br_45"]
		ERR351935[&!name="Br_46"]
		ERR176820[&!name="Br_47"]
		ERR176760[&!name="Br_48"]
		ERR176638[&!name="Br_49"]
		ERR212040[&!name="Br_50"]
		ERR270723[&!name="Br_51"]
		ERR181677[&!name="Br_52"]
		ERR182033[&!name="Br_53"]
		ERR221531[&!name="Br_54"]
		ERR176561[&!name="Br_55"]
		ERR221581[&!name="Br_56"]
		ERR161070[&!name="Br_57"]
		ERR212127[&!name="Br_58"]
		ERR176501[&!name="Br_59"]
		ERR473291[&!name="Br_60"]
		ERR176451[&!name="Br_61"]
		ERR221550[&!name="Br_62"]
		ERR176551[&!name="Br_63"]
		ERR212085[&!name="Br_64"]
		ERR181872[&!name="Br_65"]
		ERR163983[&!name="Br_66"]
		ERR176717[&!name="Br_67"]
		ERR176694[&!name="Br_68"]
		ERR181867[&!name="Br_69"]
		ERR221654[&!name="Br_70"]
		ERR216979[&!name="Br_71"]
		ERR176803[&!name="Br_72"]
		ERR176474[&!name="Br_73"]
		ERR181884[&!name="Br_74"]
		ERR161135[&!name="Br_75"]
		ERR161032[&!name="Br_76"]
		ERR161130[&!name="Br_77"]
		ERR181886[&!name="Br_78"]
		ERR182029[&!name="Br_79"]
		ERR164020[&!name="Br_80"]
		ERR190356[&!name="Br_81"]
		ERR161140[&!name="Br_82"]
		ERR181925[&!name="Br_83"]
		ERR161175[&!name="Br_84"]
		ERR182016[&!name="Br_85"]
		ERR161098[&!name="Br_86"]
		ERR181733[&!name="Br_87"]
		ERR216925[&!name="Br_88"]
		ERR181995[&!name="Br_89"]
		ERR176700[&!name="Br_90"]
		ERR164018[&!name="Br_91"]
		ERR387033[&!name="Br_92"]
		ERR176624[&!name="Br_93"]
		ERR161038[&!name="Br_94"]
		ERR330713[&!name="Br_95"]
		ERR161193[&!name="Br_96"]
		ERR161194[&!name="Br_97"]
		ERR182007[&!name="Br_98"]
		ERR473339[&!name="Br_99"]
		ERR190330[&!name="Br_100"]
		ERR473342[&!name="Br_101"]
		ERR176499[&!name="Br_102"]
		ERR221598[&!name="Br_103"]
		ERR181897[&!name="Br_104"]
		ERR176543[&!name="Br_105"]
		ERR176801[&!name="Br_106"]
		ERR212175[&!name="Br_107"]
		ERR212114[&!name="Br_108"]
		ERR124648[&!name="Br_109"]
		ERR323102[&!name="Br_110"]
		ERR161045[&!name="Br_111"]
		ERR212003[&!name="Br_112"]
		ERR176552[&!name="Br_113"]
		ERR161076[&!name="Br_114"]
		ERR473329[&!name="Br_115"]
		ERR221589[&!name="Br_116"]
		ERR473319[&!name="Br_117"]
		ERR176685[&!name="Br_118"]
		ERR181688[&!name="Br_119"]
		ERR161188[&!name="Br_120"]
		ERR176642[&!name="Br_121"]
		ERR221526[&!name="Br_122"]
		ERR181774[&!name="Br_123"]
		ERR176678[&!name="Br_124"]
		ERR181908[&!name="Br_125"]
		ERR181753[&!name="Br_126"]
		ERR176558[&!name="Br_127"]
		ERR190371[&!name="Br_128"]
		ERR176650[&!name="Br_129"]
		ERR181992[&!name="Br_130"]
		ERR176593[&!name="Br_131"]
		ERR182019[&!name="Br_132"]
		ERR216946[&!name="Br_133"]
		ERR323067[&!name="Br_134"]
		ERR117620[&!name="Br_135"]
		ERR176669[&!name="Br_136"]
		ERR161081[&!name="Br_137"]
		ERR176584[&!name="Br_138"]
		ERR176802[&!name="Br_139"]
		ERR473364[&!name="Br_140"]
		ERR181737[&!name="Br_141"]
		ERR161091[&!name="Br_142"]
		ERR176787[&!name="Br_143"]
		ERR163956[&!name="Br_144"]
		ERR181989[&!name="Br_145"]
		ERR221614[&!name="Br_146"]
		ERR176565[&!name="Br_147"]
		ERR323091[&!name="Br_148"]
		ERR221601[&!name="Br_149"]
		ERR221568[&!name="Br_150"]
		ERR176644[&!name="Br_151"]
		ERR212162[&!name="Br_152"]
		ERR181674[&!name="Br_153"]
		ERR181768[&!name="Br_154"]
		ERR176765[&!name="Br_155"]
		ERR176477[&!name="Br_156"]
		ERR212006[&!name="Br_157"]
		ERR190352[&!name="Br_158"]
		ERR176452[&!name="Br_159"]
		ERR221610[&!name="Br_160"]
		ERR161016[&!name="Br_161"]
		ERR212087[&!name="Br_162"]
		ERR176784[&!name="Br_163"]
		ERR164001[&!name="Br_164"]
		ERR176463[&!name="Br_165"]
		ERR176809[&!name="Br_166"]
		ERR161043[&!name="Br_167"]
		ERR181956[&!name="Br_168"]
		ERR212064[&!name="Br_169"]
		ERR212039[&!name="Br_170"]
		ERR176610[&!name="Br_171"]
		ERR161203[&!name="Br_172"]
		ERR181900[&!name="Br_173"]
		ERR181843[&!name="Br_174"]
		ERR216900[&!name="Br_175"]
		ERR176745[&!name="Br_176"]
		ERR473362[&!name="Br_177"]
		ERR212071[&!name="Br_178"]
		ERR126609[&!name="Br_179"]
		ERR161114[&!name="Br_180"]
		ERR212010[&!name="Br_181"]
		ERR181865[&!name="Br_182"]
		ERR176503[&!name="Br_183"]
		ERR221540[&!name="Br_184"]
		ERR163967[&!name="Br_185"]
		ERR212181[&!name="Br_186"]
		ERR216926[&!name="Br_187"]
		ERR216920[&!name="Br_188"]
		ERR176721[&!name="Br_189"]
		ERR176722[&!name="Br_190"]
		ERR176518[&!name="Br_191"]
		ERR181868[&!name="Br_192"]
		ERR161178[&!name="Br_193"]
		ERR163968[&!name="Br_194"]
		ERR323090[&!name="Br_195"]
		ERR181699[&!name="Br_196"]
		ERR212151[&!name="Br_197"]
		ERR182047[&!name="Br_198"]
		ERR176505[&!name="Br_199"]
		ERR176482[&!name="Br_200"]
		ERR221585[&!name="Br_201"]
		ERR473288[&!name="Br_202"]
		ERR473293[&!name="Br_203"]
		ERR182004[&!name="Br_204"]
		ERR190400[&!name="Br_205"]
		ERR190398[&!name="Br_206"]
		ERR176508[&!name="Br_207"]
		ERR163933[&!name="Br_208"]
		ERR161075[&!name="Br_209"]
		ERR212165[&!name="Br_210"]
		ERR176615[&!name="Br_211"]
		ERR176715[&!name="Br_212"]
		ERR161132[&!name="Br_213"]
		ERR176607[&!name="Br_214"]
		ERR176763[&!name="Br_215"]
		ERR181702[&!name="Br_216"]
		ERR323080[&!name="Br_217"]
		ERR181894[&!name="Br_218"]
		ERR176534[&!name="Br_219"]
		ERR176532[&!name="Br_220"]
		ERR212009[&!name="Br_221"]
		ERR176472[&!name="Br_222"]
		ERR176480[&!name="Br_223"]
		ERR181875[&!name="Br_224"]
		ERR473317[&!name="Br_225"]
		ERR181743[&!name="Br_226"]
		ERR182000[&!name="Br_227"]
		ERR212140[&!name="Br_228"]
		ERR181777[&!name="Br_229"]
		ERR176605[&!name="Br_230"]
		ERR176513[&!name="Br_231"]
		ERR176545[&!name="Br_232"]
		ERR163997[&!name="Br_233"]
		ERR181754[&!name="Br_234"]
		ERR161119[&!name="Br_235"]
		ERR176575[&!name="Br_236"]
		ERR176489[&!name="Br_237"]
		ERR181814[&!name="Br_238"]
		ERR181721[&!name="Br_239"]
		ERR164016[&!name="Br_240"]
		ERR176742[&!name="Br_241"]
		ERR473285[&!name="Br_242"]
		ERR163944[&!name="Br_243"]
		ERR176567[&!name="Br_244"]
		ERR212077[&!name="Br_245"]
		ERR176732[&!name="Br_246"]
		ERR190364[&!name="Br_247"]
		ERR176500[&!name="Br_248"]
		ERR181904[&!name="Br_249"]
		ERR181877[&!name="Br_250"]
		ERR473289[&!name="Br_251"]
		ERR126623[&!name="Br_252"]
		ERR212174[&!name="Br_253"]
		ERR176828[&!name="Br_254"]
		ERR176645[&!name="Br_255"]
		ERR161187[&!name="Br_256"]
		ERR161074[&!name="Br_257"]
		ERR176782[&!name="Br_258"]
		ERR161186[&!name="Br_259"]
		ERR181792[&!name="Br_260"]
		ERR212168[&!name="Br_261"]
		ERR212167[&!name="Br_262"]
		ERR212008[&!name="Br_263"]
		ERR190370[&!name="Br_264"]
		ERR181986[&!name="Br_265"]
		ERR163958[&!name="Br_266"]
		ERR181861[&!name="Br_267"]
		ERR176629[&!name="Br_268"]
		ERR221616[&!name="Br_269"]
		ERR221617[&!name="Br_270"]
		ERR221618[&!name="Br_271"]
		ERR181914[&!name="Br_272"]
		ERR176798[&!name="Br_273"]
		ERR212023[&!name="Br_274"]
		ERR176596[&!name="Br_275"]
		ERR216915[&!name="Br_276"]
		ERR181985[&!name="Br_277"]
		ERR181885[&!name="Br_278"]
		ERR176546[&!name="Br_279"]
		ERR473313[&!name="Br_280"]
		ERR323096[&!name="Br_281"]
		ERR176753[&!name="Br_282"]
		ERR176659[&!name="Br_283"]
		ERR323089[&!name="Br_284"]
		ERR182002[&!name="Br_285"]
		ERR176554[&!name="Br_286"]
		ERR212122[&!name="Br_287"]
		ERR176656[&!name="Br_288"]
		ERR212032[&!name="Br_289"]
		ERR473290[&!name="Br_290"]
		ERR176752[&!name="Br_291"]
		ERR212078[&!name="Br_292"]
		ERR163953[&!name="Br_293"]
		ERR176736[&!name="Br_294"]
		ERR163985[&!name="Br_295"]
		ERR221525[&!name="Br_296"]
		ERR161073[&!name="Br_297"]
		ERR176679[&!name="Br_298"]
		ERR181924[&!name="Br_299"]
		ERR176548[&!name="Br_300"]
		ERR163934[&!name="Br_301"]
		ERR176617[&!name="Br_302"]
		ERR176634[&!name="Br_303"]
		ERR117723[&!name="Br_304"]
		ERR212019[&!name="Br_305"]
		ERR176746[&!name="Br_306"]
		ERR176527[&!name="Br_307"]
		ERR181694[&!name="Br_308"]
		ERR163999[&!name="Br_309"]
		ERR176467[&!name="Br_310"]
		ERR176749[&!name="Br_311"]
		ERR181676[&!name="Br_312"]
		ERR161027[&!name="Br_313"]
		ERR212080[&!name="Br_314"]
		ERR176571[&!name="Br_315"]
		ERR176822[&!name="Br_316"]
		ERR176614[&!name="Br_317"]
		ERR176536[&!name="Br_318"]
		ERR176539[&!name="Br_319"]
		ERR181758[&!name="Br_320"]
		ERR176697[&!name="Br_321"]
		ERR176816[&!name="Br_322"]
		ERR211993[&!name="Br_323"]
		ERR176512[&!name="Br_324"]
		ERR161185[&!name="Br_325"]
		ERR176473[&!name="Br_326"]
		ERR221613[&!name="Br_327"]
		ERR182006[&!name="Br_328"]
		ERR176459[&!name="Br_329"]
		ERR212172[&!name="Br_330"]
		ERR181948[&!name="Br_331"]
		ERR176675[&!name="Br_332"]
		ERR181755[&!name="Br_333"]
		ERR323087[&!name="Br_334"]
		ERR176563[&!name="Br_335"]
		ERR161080[&!name="Br_336"]
		ERR181926[&!name="Br_337"]
		ERR181841[&!name="Br_338"]
		ERR124637[&!name="Br_339"]
		ERR124639[&!name="Br_340"]
		ERR181833[&!name="Br_341"]
		ERR176683[&!name="Br_342"]
		ERR176773[&!name="Br_343"]
		ERR072107[&!name="Br_344"]
		ERR176531[&!name="Br_345"]
		ERR161024[&!name="Br_346"]
		ERR176821[&!name="Br_347"]
		ERR190348[&!name="Br_348"]
		ERR323049[&!name="Br_349"]
		ERR161022[&!name="Br_350"]
		ERR294213[&!name="Br_351"]
		ERR387016[&!name="Br_352"]
		ERR176748[&!name="Br_353"]
		ERR176635[&!name="Br_354"]
		ERR176511[&!name="Br_355"]
		ERR181928[&!name="Br_356"]
		ERR126622[&!name="Br_357"]
		ERR212141[&!name="Br_358"]
		ERR181839[&!name="Br_359"]
		ERR126624[&!name="Br_360"]
		ERR161115[&!name="Br_361"]
		ERR181881[&!name="Br_362"]
		ERR161126[&!name="Br_363"]
		ERR161060[&!name="Br_364"]
		ERR176687[&!name="Br_365"]
		ERR181788[&!name="Br_366"]
		ERR212072[&!name="Br_367"]
		ERR212061[&!name="Br_368"]
		ERR212068[&!name="Br_369"]
		ERR330675[&!name="Br_370"]
		ERR294182[&!name="Br_371"]
		ERR212083[&!name="Br_372"]
		ERR046884[&!name="Br_373"]
		ERR046885[&!name="Br_374"]
		ERR473355[&!name="Br_375"]
		ERR473312[&!name="Br_376"]
		ERR212153[&!name="Br_377"]
		ERR176535[&!name="Br_378"]
		ERR190338[&!name="Br_379"]
		ERR161049[&!name="Br_380"]
		ERR161046[&!name="Br_381"]
		ERR212056[&!name="Br_382"]
		ERR182030[&!name="Br_383"]
		ERR181825[&!name="Br_384"]
		ERR181767[&!name="Br_385"]
		ERR181720[&!name="Br_386"]
		ERR216918[&!name="Br_387"]
		ERR164008[&!name="Br_388"]
		ERR176627[&!name="Br_389"]
		ERR176595[&!name="Br_390"]
		ERR323081[&!name="Br_391"]
		ERR181939[&!name="Br_392"]
		ERR473315[&!name="Br_393"]
		ERR176720[&!name="Br_394"]
		ERR181943[&!name="Br_395"]
		ERR473310[&!name="Br_396"]
		ERR176698[&!name="Br_397"]
		ERR161120[&!name="Br_398"]
		ERR473363[&!name="Br_399"]
		ERR176693[&!name="Br_400"]
		ERR176691[&!name="Br_401"]
		ERR182056[&!name="Br_402"]
		ERR182036[&!name="Br_403"]
		ERR212149[&!name="Br_404"]
		ERR212171[&!name="Br_405"]
		ERR181869[&!name="Br_406"]
		ERR181895[&!name="Br_407"]
		ERR181876[&!name="Br_408"]
		ERR323083[&!name="Br_409"]
		ERR323084[&!name="Br_410"]
		ERR216929[&!name="Br_411"]
		ERR176468[&!name="Br_412"]
		ERR124635[&!name="Br_413"]
		ERR221564[&!name="Br_414"]
		ERR190384[&!name="Br_415"]
		ERR124650[&!name="Br_416"]
		ERR161034[&!name="Br_417"]
		ERR181997[&!name="Br_418"]
		ERR212060[&!name="Br_419"]
		ERR161056[&!name="Br_420"]
		ERR126626[&!name="Br_421"]
		ERR212135[&!name="Br_422"]
		ERR182012[&!name="Br_423"]
		ERR176519[&!name="Br_424"]
		ERR176699[&!name="Br_425"]
		ERR181709[&!name="Br_426"]
		ERR473361[&!name="Br_427"]
		ERR221565[&!name="Br_428"]
		ERR212018[&!name="Br_429"]
		ERR221530[&!name="Br_430"]
		ERR176478[&!name="Br_431"]
		ERR176578[&!name="Br_432"]
		ERR181880[&!name="Br_433"]
		ERR163981[&!name="Br_434"]
		ERR176684[&!name="Br_435"]
		ERR176462[&!name="Br_436"]
		ERR323117[&!name="Br_437"]
		ERR176783[&!name="Br_438"]
		ERR176502[&!name="Br_439"]
		ERR164022[&!name="Br_440"]
		ERR181695[&!name="Br_441"]
		ERR176789[&!name="Br_442"]
		ERR176772[&!name="Br_443"]
		ERR181675[&!name="Br_444"]
		ERR323104[&!name="Br_445"]
		ERR182001[&!name="Br_446"]
		ERR182046[&!name="Br_447"]
		ERR181678[&!name="Br_448"]
		ERR216924[&!name="Br_449"]
		ERR181840[&!name="Br_450"]
		ERR181801[&!name="Br_451"]
		ERR176640[&!name="Br_452"]
		ERR161127[&!name="Br_453"]
		ERR181857[&!name="Br_454"]
		ERR323078[&!name="Br_455"]
		ERR181787[&!name="Br_456"]
		ERR181911[&!name="Br_457"]
		ERR181902[&!name="Br_458"]
		ERR163987[&!name="Br_459"]
		ERR181937[&!name="Br_460"]
		ERR176556[&!name="Br_461"]
		ERR117644[&!name="Br_462"]
		ERR181706[&!name="Br_463"]
		ERR161018[&!name="Br_464"]
		ERR161013[&!name="Br_465"]
		ERR176818[&!name="Br_466"]
		ERR161184[&!name="Br_467"]
		ERR161020[&!name="Br_468"]
		ERR181741[&!name="Br_469"]
		ERR046870[&!name="Br_470"]
		ERR190335[&!name="Br_471"]
		ERR176817[&!name="Br_472"]
		ERR181685[&!name="Br_473"]
		ERR176695[&!name="Br_474"]
		ERR161143[&!name="Br_475"]
		ERR473335[&!name="Br_476"]
		ERR216921[&!name="Br_477"]
		ERR190409[&!name="Br_478"]
		ERR176755[&!name="Br_479"]
		ERR212045[&!name="Br_480"]
		ERR181686[&!name="Br_481"]
		ERR164023[&!name="Br_482"]
		ERR161101[&!name="Br_483"]
		ERR176566[&!name="Br_484"]
		ERR176496[&!name="Br_485"]
		ERR176706[&!name="Br_486"]
		ERR176574[&!name="Br_487"]
		ERR176806[&!name="Br_488"]
		ERR216913[&!name="Br_489"]
		ERR212041[&!name="Br_490"]
		ERR176516[&!name="Br_491"]
		ERR161069[&!name="Br_492"]
		ERR161041[&!name="Br_493"]
		ERR161137[&!name="Br_494"]
		ERR176790[&!name="Br_495"]
		ERR181889[&!name="Br_496"]
		ERR181991[&!name="Br_497"]
		ERR176540[&!name="Br_498"]
		ERR176807[&!name="Br_499"]
		ERR323069[&!name="Br_500"]
		ERR473280[&!name="Br_501"]
		ERR126630[&!name="Br_502"]
		ERR181896[&!name="Br_503"]
		ERR039330[&!name="Br_504"]
		ERR046732[&!name="Br_505"]
		ERR176581[&!name="Br_506"]
		ERR221546[&!name="Br_507"]
		ERR161023[&!name="Br_508"]
		ERR190390[&!name="Br_509"]
		ERR181691[&!name="Br_510"]
		ERR181874[&!name="Br_511"]
		ERR163984[&!name="Br_512"]
		ERR190359[&!name="Br_513"]
		ERR161012[&!name="Br_514"]
		ERR164017[&!name="Br_515"]
		ERR190342[&!name="Br_516"]
		ERR133872[&!name="Br_517"]
		ERR234685[&!name="Br_518"]
		ERR228033[&!name="Br_519"]
		ERR228034[&!name="Br_520"]
		ERR025456[&!name="Br_521"]
		ERR028629[&!name="Br_522"]
		ERR221548[&!name="Br_523"]
		ERR473354[&!name="Br_524"]
		ERR330700[&!name="Br_525"]
		ERR161176[&!name="Br_526"]
		ERR212055[&!name="Br_527"]
		ERR212144[&!name="Br_528"]
		ERR473356[&!name="Br_529"]
		ERR473358[&!name="Br_530"]
		ERR123911[&!name="Br_531"]
		ERR230104[&!name="Br_532"]
		ERR403382[&!name="Br_533"]
		ERR266576[&!name="Br_534"]
		ERR117730[&!name="Br_535"]
		ERR114507[&!name="Br_536"]
		ERR294208[&!name="Br_537"]
		ERR257911[&!name="Br_538"]
		ERR257910[&!name="Br_539"]
		ERR257919[&!name="Br_540"]
		ERR257914[&!name="Br_541"]
		ERR257917[&!name="Br_542"]
		ERR028610[&!name="Br_543"]
		ERR257912[&!name="Br_544"]
		ERR257913[&!name="Br_545"]
		ERR257915[&!name="Br_546"]
		ERR257918[&!name="Br_547"]
		ERR257916[&!name="Br_548"]
		ERR257920[&!name="Br_549"]
		ERR228045[&!name="Br_550"]
		ERR133829[&!name="Br_551"]
		ERR403338[&!name="Br_552"]
		ERR403358[&!name="Br_553"]
		ERR230102[&!name="Br_554"]
		ERR351940[&!name="Br_555"]
		ERR403347[&!name="Br_556"]
		ERR403378[&!name="Br_557"]
		ERR266572[&!name="Br_558"]
		ERR270639[&!name="Br_559"]
		ERR266552[&!name="Br_560"]
		ERR266532[&!name="Br_561"]
		ERR266562[&!name="Br_562"]
		ERR266566[&!name="Br_563"]
		ERR403372[&!name="Br_564"]
		ERR266522[&!name="Br_565"]
		ERR403328[&!name="Br_566"]
		ERR403357[&!name="Br_567"]
		ERR266551[&!name="Br_568"]
		ERR266541[&!name="Br_569"]
		ERR351939[&!name="Br_570"]
		ERR228111[&!name="Br_571"]
		ERR403368[&!name="Br_572"]
		ERR351936[&!name="Br_573"]
		ERR386898[&!name="Br_574"]
		ERR387023[&!name="Br_575"]
		ERR278539[&!name="Br_576"]
		ERR294251[&!name="Br_577"]
		ERR278537[&!name="Br_578"]
		ERR386896[&!name="Br_579"]
		ERR190355[&!name="Br_580"]
		ERR046839[&!name="Br_581"]
		ERR046838[&!name="Br_582"]
		ERR278528[&!name="Br_583"]
		ERR270722[&!name="Br_584"]
		ERR473306[&!name="Br_585"]
		ERR473298[&!name="Br_586"]
		ERR117691[&!name="Br_587"]
		ERR351912[&!name="Br_588"]
		ERR046996[&!name="Br_589"]
		ERR047004[&!name="Br_590"]
		ERR270690[&!name="Br_591"]
		ERR123915[&!name="Br_592"]
		ERR117686[&!name="Br_593"]
		ERR072016[&!name="Br_594"]
		ERR046834[&!name="Br_595"]
		ERR046981[&!name="Br_596"]
		ERR270702[&!name="Br_597"]
		ERR386937[&!name="Br_598"]
		ERR278578[&!name="Br_599"]
		ERR117619[&!name="Br_600"]
		ERR114451[&!name="Br_601"]
		ERR117624[&!name="Br_602"]
		ERR114450[&!name="Br_603"]
		ERR266594[&!name="Br_604"]
		ERR403400[&!name="Br_605"]
		ERR351929[&!name="Br_606"]
		ERR181955[&!name="Br_607"]
		ERR181704[&!name="Br_608"]
		ERR176550[&!name="Br_609"]
		ERR161019[&!name="Br_610"]
		ERR144546[&!name="Br_611"]
		ERR133905[&!name="Br_612"]
		ERR133857[&!name="Br_613"]
		ERR114461[&!name="Br_614"]
		ERR294256[&!name="Br_615"]
		ERR403377[&!name="Br_616"]
		ERR266571[&!name="Br_617"]
		B68-2_1797[&!name="Br_618"]
		ERR330676[&!name="Br_619"]
		ERR387056[&!name="Br_620"]
		ERR257909[&!name="Br_621"]
		ERR211994[&!name="Br_622"]
		ERR176488[&!name="Br_623"]
		ERR176829[&!name="Br_624"]
		ERR230083[&!name="Br_625"]
		ERR270635[&!name="Br_626"]
		ERR330674[&!name="Br_627"]
		ERR266598[&!name="Br_628"]
		ERR403404[&!name="Br_629"]
		ERR387045[&!name="Br_630"]
		ERR182048[&!name="Br_631"]
		ERR163993[&!name="Br_632"]
		ERR266586[&!name="Br_633"]
		ERR403392[&!name="Br_634"]
		ERR181826[&!name="Br_635"]
		ERR270675[&!name="Br_636"]
		ERR294272[&!name="Br_637"]
		ERR123905[&!name="Br_638"]
		ERR230059[&!name="Br_639"]
		ERR230042[&!name="Br_640"]
		ERR330662[&!name="Br_641"]
		ERR228219[&!name="Br_642"]
		ERR294192[&!name="Br_643"]
		ERR294245[&!name="Br_644"]
		ERR161116[&!name="Br_645"]
		ERR114458[&!name="Br_646"]
		ERR270709[&!name="Br_647"]
		ERR228272[&!name="Br_648"]
		ERR294188[&!name="Br_649"]
		ERR386934[&!name="Br_650"]
		ERR278575[&!name="Br_651"]
		ERR270652[&!name="Br_652"]
		ERR484740[&!name="Br_653"]
		ERR266604[&!name="Br_654"]
		ERR330651[&!name="Br_655"]
		ERR181890[&!name="Br_656"]
		ERR176579[&!name="Br_657"]
		ERR176586[&!name="Br_658"]
		ERR176724[&!name="Br_659"]
		ERR176707[&!name="Br_660"]
		ERR323103[&!name="Br_661"]
		ERR473330[&!name="Br_662"]
		ERR161136[&!name="Br_663"]
		ERR161142[&!name="Br_664"]
		ERR228188[&!name="Br_665"]
		ERR270631[&!name="Br_666"]
		ERR228148[&!name="Br_667"]
		ERR046909[&!name="Br_668"]
		ERR046817[&!name="Br_669"]
		ERR072018[&!name="Br_670"]
		ERR046956[&!name="Br_671"]
		ERR230077[&!name="Br_672"]
		ERR330703[&!name="Br_673"]
		ERR330684[&!name="Br_674"]
		ERR161093[&!name="Br_675"]
		ERR221646[&!name="Br_676"]
		ERR221644[&!name="Br_677"]
		ERR182051[&!name="Br_678"]
		ERR221645[&!name="Br_679"]
		ERR181968[&!name="Br_680"]
		ERR182050[&!name="Br_681"]
		ERR181972[&!name="Br_682"]
		ERR216936[&!name="Br_683"]
		ERR216935[&!name="Br_684"]
		ERR473347[&!name="Br_685"]
		ERR190329[&!name="Br_686"]
		ERR212025[&!name="Br_687"]
		ERR161067[&!name="Br_688"]
		ERR221543[&!name="Br_689"]
		ERR161117[&!name="Br_690"]
		ERR161066[&!name="Br_691"]
		ERR330680[&!name="Br_692"]
		ERR176594[&!name="Br_693"]
		ERR176808[&!name="Br_694"]
		ERR212158[&!name="Br_695"]
		ERR176762[&!name="Br_696"]
		ERR228190[&!name="Br_697"]
		ERR181901[&!name="Br_698"]
		ERR161196[&!name="Br_699"]
		ERR176608[&!name="Br_700"]
		ERR126610[&!name="Br_701"]
		ERR126611[&!name="Br_702"]
		ERR190381[&!name="Br_703"]
		ERR176804[&!name="Br_704"]
		ERR176824[&!name="Br_705"]
		ERR126635[&!name="Br_706"]
		ERR176529[&!name="Br_707"]
		ERR181967[&!name="Br_708"]
		ERR176598[&!name="Br_709"]
		ERR212082[&!name="Br_710"]
		ERR176756[&!name="Br_711"]
		ERR176538[&!name="Br_712"]
		ERR190392[&!name="Br_713"]
		ERR176761[&!name="Br_714"]
		ERR221595[&!name="Br_715"]
		ERR161052[&!name="Br_716"]
		ERR176636[&!name="Br_717"]
		ERR176733[&!name="Br_718"]
		ERR221547[&!name="Br_719"]
		ERR164007[&!name="Br_720"]
		ERR190380[&!name="Br_721"]
		ERR221527[&!name="Br_722"]
		ERR176625[&!name="Br_723"]
		ERR176811[&!name="Br_724"]
		ERR176585[&!name="Br_725"]
		ERR161042[&!name="Br_726"]
		ERR190396[&!name="Br_727"]
		ERR212076[&!name="Br_728"]
		ERR323076[&!name="Br_729"]
		ERR386991[&!name="Br_730"]
		ERR294265[&!name="Br_731"]
		ERR046952[&!name="Br_732"]
		ERR046930[&!name="Br_733"]
		ERR039340[&!name="Br_734"]
		ERR039339[&!name="Br_735"]
		ERR278555[&!name="Br_736"]
		ERR386914[&!name="Br_737"]
		ERR046929[&!name="Br_738"]
		ERR046953[&!name="Br_739"]
		ERR046948[&!name="Br_740"]
		ERR046951[&!name="Br_741"]
		ERR046932[&!name="Br_742"]
		ERR123945[&!name="Br_743"]
		ERR144585[&!name="Br_744"]
		ERR024355[&!name="Br_745"]
		ERR257900[&!name="Br_746"]
		ERR257901[&!name="Br_747"]
		ERR108427[&!name="Br_748"]
		ERR067708[&!name="Br_749"]
		ERR234625[&!name="Br_750"]
		ERR067676[&!name="Br_751"]
		ERR137199[&!name="Br_752"]
		ERR117647[&!name="Br_753"]
		ERR234592[&!name="Br_754"]
		ERR158571[&!name="Br_755"]
		ERR133803[&!name="Br_756"]
		ERR108460[&!name="Br_757"]
		ERR108432[&!name="Br_758"]
		ERR403320[&!name="Br_759"]
		ERR133841[&!name="Br_760"]
		ERR067614[&!name="Br_761"]
		ERR133817[&!name="Br_762"]
		ERR133813[&!name="Br_763"]
		ERR403369[&!name="Br_764"]
		ERR266602[&!name="Br_765"]
		ERR403408[&!name="Br_766"]
		ERR351923[&!name="Br_767"]
		ERR266563[&!name="Br_768"]
		ERR133808[&!name="Br_769"]
		ERR046888[&!name="Br_770"]
		ERR046899[&!name="Br_771"]
		ERR046833[&!name="Br_772"]
		ERR230110[&!name="Br_773"]
		ERR228276[&!name="Br_774"]
		ERR403294[&!name="Br_775"]
		ERR108442[&!name="Br_776"]
		ERR144592[&!name="Br_777"]
		ERR108424[&!name="Br_778"]
		ERR137191[&!name="Br_779"]
		ERR229991[&!name="Br_780"]
		ERR228023[&!name="Br_781"]
		ERR137238[&!name="Br_782"]
		ERR133807[&!name="Br_783"]
		ERR067579[&!name="Br_784"]
		ERR067680[&!name="Br_785"]
		ERR144602[&!name="Br_786"]
		ERR144557[&!name="Br_787"]
		ERR117662[&!name="Br_788"]
		ERR190376[&!name="Br_789"]
		ERR047016[&!name="Br_790"]
		ERR047005[&!name="Br_791"]
		ERR046776[&!name="Br_792"]
		ERR046778[&!name="Br_793"]
		ERR046777[&!name="Br_794"]
		ERR047008[&!name="Br_795"]
		ERR047006[&!name="Br_796"]
		ERR278527[&!name="Br_797"]
		ERR117650[&!name="Br_798"]
		ERR067726[&!name="Br_799"]
		ERR270632[&!name="Br_800"]
		ERR026472[&!name="Br_801"]
		ERR025452[&!name="Br_802"]
		ERR403265[&!name="Br_803"]
		B92_1794[&!name="Br_804"]
		ERR228063[&!name="Br_805"]
		ERR067735[&!name="Br_806"]
		ERR108504[&!name="Br_807"]
		ERR108478[&!name="Br_808"]
		ERR108508[&!name="Br_809"]
		ERR067602[&!name="Br_810"]
		ERR227994[&!name="Br_811"]
		ERR067678[&!name="Br_812"]
		ERR228224[&!name="Br_813"]
		ERR234699[&!name="Br_814"]
		ERR046821[&!name="Br_815"]
		ERR046903[&!name="Br_816"]
		ERR046944[&!name="Br_817"]
		ERR046796[&!name="Br_818"]
		ERR072083[&!name="Br_819"]
		ERR047891[&!name="Br_820"]
		ERR072082[&!name="Br_821"]
		ERR046977[&!name="Br_822"]
		ERR047886[&!name="Br_823"]
		ERR228145[&!name="Br_824"]
		ERR163969[&!name="Br_825"]
		ERR176792[&!name="Br_826"]
		ERR181903[&!name="Br_827"]
		ERR181964[&!name="Br_828"]
		ERR212030[&!name="Br_829"]
		ERR176590[&!name="Br_830"]
		ERR176537[&!name="Br_831"]
		ERR212143[&!name="Br_832"]
		ERR176776[&!name="Br_833"]
		ERR211995[&!name="Br_834"]
		ERR221535[&!name="Br_835"]
		ERR181679[&!name="Br_836"]
		ERR212046[&!name="Br_837"]
		ERR176768[&!name="Br_838"]
		ERR212047[&!name="Br_839"]
		ERR212020[&!name="Br_840"]
		ERR294269[&!name="Br_841"]
		ERR387043[&!name="Br_842"]
		ERR190375[&!name="Br_843"]
		ERR181776[&!name="Br_844"]
		ERR176457[&!name="Br_845"]
		ERR072093[&!name="Br_846"]
		ERR046754[&!name="Br_847"]
		ERR046751[&!name="Br_848"]
		ERR046752[&!name="Br_849"]
		ERR046926[&!name="Br_850"]
		ERR294203[&!name="Br_851"]
		ERR386975[&!name="Br_852"]
		ERR072051[&!name="Br_853"]
		ERR386997[&!name="Br_854"]
		ERR046767[&!name="Br_855"]
		ERR228121[&!name="Br_856"]
		ERR270628[&!name="Br_857"]
		ERR072105[&!name="Br_858"]
		ERR114464[&!name="Br_859"]
		ERR228119[&!name="Br_860"]
		ERR046765[&!name="Br_861"]
		ERR040101[&!name="Br_862"]
		ERR040103[&!name="Br_863"]
		ERR046879[&!name="Br_864"]
		ERR046878[&!name="Br_865"]
		ERR046876[&!name="Br_866"]
		ERR046877[&!name="Br_867"]
		ERR072013[&!name="Br_868"]
		ERR046927[&!name="Br_869"]
		ERR117690[&!name="Br_870"]
		ERR040098[&!name="Br_871"]
		ERR025838[&!name="Br_872"]
		ERR025837[&!name="Br_873"]
		ERR046768[&!name="Br_874"]
		ERR040097[&!name="Br_875"]
		ERR040095[&!name="Br_876"]
		ERR040099[&!name="Br_877"]
		ERR072046[&!name="Br_878"]
		ERR046766[&!name="Br_879"]
		ERR040094[&!name="Br_880"]
		ERR046756[&!name="Br_881"]
		ERR040104[&!name="Br_882"]
		ERR040100[&!name="Br_883"]
		ERR040102[&!name="Br_884"]
		ERR046758[&!name="Br_885"]
		ERR230101[&!name="Br_886"]
		ERR040096[&!name="Br_887"]
		ERR403386[&!name="Br_888"]
		ERR123920[&!name="Br_889"]
		ERR072047[&!name="Br_890"]
		ERR072044[&!name="Br_891"]
		ERR072041[&!name="Br_892"]
		ERR266580[&!name="Br_893"]
		ERR072042[&!name="Br_894"]
		ERR114447[&!name="Br_895"]
		ERR228124[&!name="Br_896"]
		ERR046760[&!name="Br_897"]
		ERR387050[&!name="Br_898"]
		ERR046764[&!name="Br_899"]
		ERR046920[&!name="Br_900"]
		ERR046820[&!name="Br_901"]
		ERR046761[&!name="Br_902"]
		ERR040105[&!name="Br_903"]
		ERR072048[&!name="Br_904"]
		ERR387028[&!name="Br_905"]
		ERR266582[&!name="Br_906"]
		ERR403388[&!name="Br_907"]
		ERR228288[&!name="Br_908"]
		ERR330659[&!name="Br_909"]
		ERR046753[&!name="Br_910"]
		ERR046928[&!name="Br_911"]
		ERR046925[&!name="Br_912"]
		ERR278567[&!name="Br_913"]
		ERR386926[&!name="Br_914"]
		ERR072050[&!name="Br_915"]
		ERR038255[&!name="Br_916"]
		ERR038254[&!name="Br_917"]
		ERR072045[&!name="Br_918"]
		ERR046759[&!name="Br_919"]
		ERR038284[&!name="Br_920"]
		ERR387037[&!name="Br_921"]
		ERR038283[&!name="Br_922"]
		ERR046763[&!name="Br_923"]
		ERR046762[&!name="Br_924"]
		ERR046755[&!name="Br_925"]
		ERR330668[&!name="Br_926"]
		ERR029211[&!name="Br_927"]
		ERR029202[&!name="Br_928"]
		ERR351919[&!name="Br_929"]
		ERR046998[&!name="Br_930"]
		ERR072019[&!name="Br_931"]
		ERR072035[&!name="Br_932"]
		ERR047011[&!name="Br_933"]
		ERR047009[&!name="Br_934"]
		ERR161113[&!name="Br_935"]
		ERR161110[&!name="Br_936"]
		ERR161055[&!name="Br_937"]
		ERR067666[&!name="Br_938"]
		ERR133864[&!name="Br_939"]
		ERR133964[&!name="Br_940"]
		ERR266534[&!name="Br_941"]
		ERR403340[&!name="Br_942"]
		ERR294180[&!name="Br_943"]
		ERR067685[&!name="Br_944"]
		ERR229990[&!name="Br_945"]
		ERR403231[&!name="Br_946"]
		ERR229937[&!name="Br_947"]
		ERR067763[&!name="Br_948"]
		ERR229942[&!name="Br_949"]
		ERR133830[&!name="Br_950"]
		ERR234599[&!name="Br_951"]
		ERR403292[&!name="Br_952"]
		ERR108457[&!name="Br_953"]
		ERR133893[&!name="Br_954"]
		ERR133938[&!name="Br_955"]
		ERR330660[&!name="Br_956"]
		ERR114456[&!name="Br_957"]
		ERR351938[&!name="Br_958"]
		ERR228210[&!name="Br_959"]
		ERR133980[&!name="Br_960"]
		ERR228035[&!name="Br_961"]
		ERR228055[&!name="Br_962"]
		ERR234696[&!name="Br_963"]
		ERR403291[&!name="Br_964"]
		ERR067719[&!name="Br_965"]
		ERR212015[&!name="Br_966"]
		ERR230001[&!name="Br_967"]
		ERR133989[&!name="Br_968"]
		ERR234578[&!name="Br_969"]
		ERR330698[&!name="Br_970"]
		ERR028621[&!name="Br_971"]
		ERR181942[&!name="Br_972"]
		ERR216945[&!name="Br_973"]
		ERR176449[&!name="Br_974"]
		ERR403330[&!name="Br_975"]
		ERR266524[&!name="Br_976"]
		ERR108466[&!name="Br_977"]
		ERR229967[&!name="Br_978"]
		ERR229963[&!name="Br_979"]
		ERR108463[&!name="Br_980"]
		ERR108468[&!name="Br_981"]
		ERR234694[&!name="Br_982"]
		ERR117653[&!name="Br_983"]
		ERR278525[&!name="Br_984"]
		ERR228243[&!name="Br_985"]
		ERR351896[&!name="Br_986"]
		ERR067756[&!name="Br_987"]
		ERR158612[&!name="Br_988"]
		ERR137213[&!name="Br_989"]
		ERR067682[&!name="Br_990"]
		ERR133828[&!name="Br_991"]
		ERR403317[&!name="Br_992"]
		ERR133934[&!name="Br_993"]
		ERR403274[&!name="Br_994"]
		ERR067640[&!name="Br_995"]
		ERR137261[&!name="Br_996"]
		ERR228000[&!name="Br_997"]
		ERR228047[&!name="Br_998"]
		ERR229948[&!name="Br_999"]
		ERR229956[&!name="Br_1000"]
		ERR230094[&!name="Br_1001"]
		ERR133909[&!name="Br_1002"]
		ERR403261[&!name="Br_1003"]
		ERR403260[&!name="Br_1004"]
		ERR137197[&!name="Br_1005"]
		ERR228057[&!name="Br_1006"]
		ERR133835[&!name="Br_1007"]
		ERR133836[&!name="Br_1008"]
		ERR144629[&!name="Br_1009"]
		ERR133881[&!name="Br_1010"]
		ERR108448[&!name="Br_1011"]
		ERR029201[&!name="Br_1012"]
		ERR026475[&!name="Br_1013"]
		ERR330687[&!name="Br_1014"]
		ERR403416[&!name="Br_1015"]
		ERR266610[&!name="Br_1016"]
		ERR330663[&!name="Br_1017"]
		ERR351897[&!name="Br_1018"]
		ERR216923[&!name="Br_1019"]
		ERR257895[&!name="Br_1020"]
		ERR257894[&!name="Br_1021"]
		ERR257893[&!name="Br_1022"]
		ERR047015[&!name="Br_1023"]
		ERR278581[&!name="Br_1024"]
		ERR386940[&!name="Br_1025"]
		ERR212036[&!name="Br_1026"]
		ERR270721[&!name="Br_1027"]
		ERR228232[&!name="Br_1028"]
		ERR039342[&!name="Br_1029"]
		ERR039341[&!name="Br_1030"]
		ERR046831[&!name="Br_1031"]
		ERR046890[&!name="Br_1032"]
		ERR294254[&!name="Br_1033"]
		ERR117631[&!name="Br_1034"]
		ERR133897[&!name="Br_1035"]
		ERR133974[&!name="Br_1036"]
		ERR228067[&!name="Br_1037"]
		ERR039343[&!name="Br_1038"]
		ERR257903[&!name="Br_1039"]
		ERR126641[&!name="Br_1040"]
		ERR228135[&!name="Br_1041"]
		ERR114487[&!name="Br_1042"]
		ERR387061[&!name="Br_1043"]
		ERR270764[&!name="Br_1044"]
		ERR403326[&!name="Br_1045"]
		ERR266520[&!name="Br_1046"]
		ERR072028[&!name="Br_1047"]
		ERR047000[&!name="Br_1048"]
		ERR221534[&!name="Br_1049"]
		ERR403333[&!name="Br_1050"]
		ERR266527[&!name="Br_1051"]
		ERR212011[&!name="Br_1052"]
		ERR473286[&!name="Br_1053"]
		ERR212095[&!name="Br_1054"]
		ERR212092[&!name="Br_1055"]
		ERR221533[&!name="Br_1056"]
		ERR161102[&!name="Br_1057"]
		ERR182055[&!name="Br_1058"]
		ERR161179[&!name="Br_1059"]
		ERR126642[&!name="Br_1060"]
		ERR270649[&!name="Br_1061"]
		ERR123948[&!name="Br_1062"]
		ERR046859[&!name="Br_1063"]
		ERR046902[&!name="Br_1064"]
		ERR046984[&!name="Br_1065"]
		ERR176728[&!name="Br_1066"]
		ERR330734[&!name="Br_1067"]
		ERR230070[&!name="Br_1068"]
		ERR294205[&!name="Br_1069"]
		ERR181690[&!name="Br_1070"]
		ERR126619[&!name="Br_1071"]
		ERR181923[&!name="Br_1072"]
		ERR403420[&!name="Br_1073"]
		ERR266614[&!name="Br_1074"]
		ERR323077[&!name="Br_1075"]
		ERR386825[&!name="Br_1076"]
		ERR351917[&!name="Br_1077"]
		ERR351893[&!name="Br_1078"]
		ERR126643[&!name="Br_1079"]
		ERR212101[&!name="Br_1080"]
		ERR176589[&!name="Br_1081"]
		ERR176583[&!name="Br_1082"]
		ERR221528[&!name="Br_1083"]
		ERR176655[&!name="Br_1084"]
		ERR176632[&!name="Br_1085"]
		ERR176522[&!name="Br_1086"]
		ERR212099[&!name="Br_1087"]
		ERR117642[&!name="Br_1088"]
		ERR072089[&!name="Br_1089"]
		ERR072090[&!name="Br_1090"]
		ERR072088[&!name="Br_1091"]
		ERR330655[&!name="Br_1092"]
		ERR117682[&!name="Br_1093"]
		ERR228265[&!name="Br_1094"]
		ERR228229[&!name="Br_1095"]
		ERR473348[&!name="Br_1096"]
		ERR212050[&!name="Br_1097"]
		ERR181847[&!name="Br_1098"]
		ERR126632[&!name="Br_1099"]
		ERR270656[&!name="Br_1100"]
		ERR386976[&!name="Br_1101"]
		ERR124641[&!name="Br_1102"]
		ERR161177[&!name="Br_1103"]
		ERR181742[&!name="Br_1104"]
		ERR163949[&!name="Br_1105"]
		ERR181827[&!name="Br_1106"]
		ERR212156[&!name="Br_1107"]
		ERR212051[&!name="Br_1108"]
		ERR323042[&!name="Br_1109"]
		ERR212154[&!name="Br_1110"]
		ERR161111[&!name="Br_1111"]
		ERR163931[&!name="Br_1112"]
		ERR216982[&!name="Br_1113"]
		ERR163938[&!name="Br_1114"]
		ERR181789[&!name="Br_1115"]
		ERR046869[&!name="Br_1116"]
		ERR046868[&!name="Br_1117"]
		ERR228198[&!name="Br_1118"]
		ERR228236[&!name="Br_1119"]
		ERR228258[&!name="Br_1120"]
		ERR351933[&!name="Br_1121"]
		ERR330678[&!name="Br_1122"]
		ERR330689[&!name="Br_1123"]
		ERR278548[&!name="Br_1124"]
		ERR228254[&!name="Br_1125"]
		ERR230039[&!name="Br_1126"]
		ERR386907[&!name="Br_1127"]
		ERR330673[&!name="Br_1128"]
		ERR294215[&!name="Br_1129"]
		ERR114459[&!name="Br_1130"]
		ERR117705[&!name="Br_1131"]
		ERR117668[&!name="Br_1132"]
		ERR387010[&!name="Br_1133"]
		ERR228290[&!name="Br_1134"]
		ERR278563[&!name="Br_1135"]
		ERR386922[&!name="Br_1136"]
		ERR038285[&!name="Br_1137"]
		ERR038286[&!name="Br_1138"]
		ERR038253[&!name="Br_1139"]
		ERR039346[&!name="Br_1140"]
		ERR046919[&!name="Br_1141"]
		ERR046910[&!name="Br_1142"]
		ERR046904[&!name="Br_1143"]
		ERR038256[&!name="Br_1144"]
		ERR038257[&!name="Br_1145"]
		ERR046791[&!name="Br_1146"]
		ERR046784[&!name="Br_1147"]
		ERR046787[&!name="Br_1148"]
		ERR046793[&!name="Br_1149"]
		ERR046786[&!name="Br_1150"]
		ERR117676[&!name="Br_1151"]
		ERR228132[&!name="Br_1152"]
		ERR403383[&!name="Br_1153"]
		ERR278536[&!name="Br_1154"]
		ERR266577[&!name="Br_1155"]
		ERR386895[&!name="Br_1156"]
		ERR351924[&!name="Br_1157"]
		ERR278519[&!name="Br_1158"]
		ERR294247[&!name="Br_1159"]
		ERR230097[&!name="Br_1160"]
		ERR270682[&!name="Br_1161"]
		ERR117688[&!name="Br_1162"]
		ERR387052[&!name="Br_1163"]
		ERR270794[&!name="Br_1164"]
		ERR270766[&!name="Br_1165"]
		ERR270716[&!name="Br_1166"]
		ERR046794[&!name="Br_1167"]
		ERR046790[&!name="Br_1168"]
		ERR046788[&!name="Br_1169"]
		ERR046789[&!name="Br_1170"]
		ERR046913[&!name="Br_1171"]
		ERR038295[&!name="Br_1172"]
		ERR038294[&!name="Br_1173"]
		ERR038296[&!name="Br_1174"]
		ERR038297[&!name="Br_1175"]
		ERR046792[&!name="Br_1176"]
		ERR046800[&!name="Br_1177"]
		ERR046795[&!name="Br_1178"]
		ERR046785[&!name="Br_1179"]
		ERR228114[&!name="Br_1180"]
		ERR046911[&!name="Br_1181"]
		ERR386969[&!name="Br_1182"]
		ERR230021[&!name="Br_1183"]
		ERR072087[&!name="Br_1184"]
		ERR330670[&!name="Br_1185"]
		ERR046853[&!name="Br_1186"]
		ERR046851[&!name="Br_1187"]
		ERR046852[&!name="Br_1188"]
		ERR228103[&!name="Br_1189"]
		ERR228138[&!name="Br_1190"]
		ERR228107[&!name="Br_1191"]
		ERR386918[&!name="Br_1192"]
		ERR278559[&!name="Br_1193"]
		ERR117726[&!name="Br_1194"]
		ERR117689[&!name="Br_1195"]
		ERR117732[&!name="Br_1196"]
		ERR046917[&!name="Br_1197"]
		ERR270790[&!name="Br_1198"]
		ERR351932[&!name="Br_1199"]
		ERR403346[&!name="Br_1200"]
		ERR266540[&!name="Br_1201"]
		ERR046783[&!name="Br_1202"]
		ERR046782[&!name="Br_1203"]
		ERR330704[&!name="Br_1204"]
		ERR038279[&!name="Br_1205"]
		ERR038281[&!name="Br_1206"]
		ERR228246[&!name="Br_1207"]
		ERR046985[&!name="Br_1208"]
		ERR038274[&!name="Br_1209"]
		ERR038276[&!name="Br_1210"]
		ERR038275[&!name="Br_1211"]
		ERR117635[&!name="Br_1212"]
		ERR072096[&!name="Br_1213"]
		ERR046908[&!name="Br_1214"]
		ERR046798[&!name="Br_1215"]
		ERR046822[&!name="Br_1216"]
		ERR046797[&!name="Br_1217"]
		ERR046843[&!name="Br_1218"]
		ERR046799[&!name="Br_1219"]
		ERR114477[&!name="Br_1220"]
		ERR046742[&!name="Br_1221"]
		ERR278546[&!name="Br_1222"]
		ERR386905[&!name="Br_1223"]
		ERR117736[&!name="Br_1224"]
		ERR114497[&!name="Br_1225"]
		ERR266549[&!name="Br_1226"]
		ERR403355[&!name="Br_1227"]
		ERR278549[&!name="Br_1228"]
		ERR484741[&!name="Br_1229"]
		ERR230090[&!name="Br_1230"]
		ERR046975[&!name="Br_1231"]
		ERR046739[&!name="Br_1232"]
		ERR072020[&!name="Br_1233"]
		ERR046991[&!name="Br_1234"]
		ERR046976[&!name="Br_1235"]
		ERR072036[&!name="Br_1236"]
		ERR046962[&!name="Br_1237"]
		ERR046946[&!name="Br_1238"]
		ERR072034[&!name="Br_1239"]
		ERR046988[&!name="Br_1240"]
		ERR046980[&!name="Br_1241"]
		ERR330661[&!name="Br_1242"]
		ERR046931[&!name="Br_1243"]
		ERR278523[&!name="Br_1244"]
		ERR161036[&!name="Br_1245"]
		ERR117693[&!name="Br_1246"]
		ERR176793[&!name="Br_1247"]
		ERR046731[&!name="Br_1248"]
		ERR039325[&!name="Br_1249"]
		ERR039326[&!name="Br_1250"]
		ERR072100[&!name="Br_1251"]
		ERR046906[&!name="Br_1252"]
		ERR046912[&!name="Br_1253"]
		ERR046916[&!name="Br_1254"]
		ERR114484[&!name="Br_1255"]
		ERR046842[&!name="Br_1256"]
		ERR046819[&!name="Br_1257"]
		ERR046950[&!name="Br_1258"]
		ERR046841[&!name="Br_1259"]
		ERR039328[&!name="Br_1260"]
		ERR040109[&!name="Br_1261"]
		ERR046733[&!name="Br_1262"]
		ERR046960[&!name="Br_1263"]
		ERR046738[&!name="Br_1264"]
		ERR046743[&!name="Br_1265"]
		ERR039327[&!name="Br_1266"]
		ERR046744[&!name="Br_1267"]
		ERR039329[&!name="Br_1268"]
		ERR046745[&!name="Br_1269"]
		ERR046840[&!name="Br_1270"]
		ERR046737[&!name="Br_1271"]
		ERR046971[&!name="Br_1272"]
		ERR046825[&!name="Br_1273"]
		ERR046943[&!name="Br_1274"]
		ERR072017[&!name="Br_1275"]
		ERR046986[&!name="Br_1276"]
		ERR046735[&!name="Br_1277"]
		ERR046923[&!name="Br_1278"]
		ERR046734[&!name="Br_1279"]
		ERR046964[&!name="Br_1280"]
		ERR046924[&!name="Br_1281"]
		ERR294252[&!name="Br_1282"]
		ERR270762[&!name="Br_1283"]
		ERR386821[&!name="Br_1284"]
		ERR351889[&!name="Br_1285"]
		ERR228118[&!name="Br_1286"]
		ERR046746[&!name="Br_1287"]
		ERR046736[&!name="Br_1288"]
		ERR046741[&!name="Br_1289"]
		ERR046740[&!name="Br_1290"]
		ERR038278[&!name="Br_1291"]
		ERR038277[&!name="Br_1292"]
		ERR234594[&!name="Br_1293"]
		ERR234627[&!name="Br_1294"]
		ERR133874[&!name="Br_1295"]
		ERR137251[&!name="Br_1296"]
		ERR067732[&!name="Br_1297"]
		ERR234588[&!name="Br_1298"]
		ERR137224[&!name="Br_1299"]
		ERR228026[&!name="Br_1300"]
		ERR133937[&!name="Br_1301"]
		ERR133833[&!name="Br_1302"]
		ERR046864[&!name="Br_1303"]
		ERR046865[&!name="Br_1304"]
		ERR351904[&!name="Br_1305"]
		ERR351900[&!name="Br_1306"]
		ERR228256[&!name="Br_1307"]
		ERR181681[&!name="Br_1308"]
		ERR117638[&!name="Br_1309"]
		ERR270684[&!name="Br_1310"]
		ERR270777[&!name="Br_1311"]
		ERR278517[&!name="Br_1312"]
		ERR270681[&!name="Br_1313"]
		ERR270796[&!name="Br_1314"]
		ERR270801[&!name="Br_1315"]
		ERR230080[&!name="Br_1316"]
		ERR123942[&!name="Br_1317"]
		ERR270795[&!name="Br_1318"]
		ERR270703[&!name="Br_1319"]
		ERR270705[&!name="Br_1320"]
		ERR473337[&!name="Br_1321"]
		ERR473336[&!name="Br_1322"]
		ERR473295[&!name="Br_1323"]
		ERR126612[&!name="Br_1324"]
		ERR212074[&!name="Br_1325"]
		ERR182031[&!name="Br_1326"]
		ERR161058[&!name="Br_1327"]
		ERR176719[&!name="Br_1328"]
		ERR181796[&!name="Br_1329"]
		ERR161054[&!name="Br_1330"]
		ERR163996[&!name="Br_1331"]
		ERR182027[&!name="Br_1332"]
		ERR161095[&!name="Br_1333"]
		ERR163937[&!name="Br_1334"]
		ERR161028[&!name="Br_1335"]
		ERR212128[&!name="Br_1336"]
		ERR182043[&!name="Br_1337"]
		ERR181731[&!name="Br_1338"]
		ERR323059[&!name="Br_1339"]
		ERR181818[&!name="Br_1340"]
		ERR473360[&!name="Br_1341"]
		ERR181859[&!name="Br_1342"]
		ERR181803[&!name="Br_1343"]
		ERR181838[&!name="Br_1344"]
		ERR181834[&!name="Br_1345"]
		ERR221592[&!name="Br_1346"]
		ERR212169[&!name="Br_1347"]
		ERR323100[&!name="Br_1348"]
		ERR473324[&!name="Br_1349"]
		ERR163986[&!name="Br_1350"]
		ERR182014[&!name="Br_1351"]
		ERR216968[&!name="Br_1352"]
		ERR473344[&!name="Br_1353"]
		ERR221619[&!name="Br_1354"]
		ERR181899[&!name="Br_1355"]
		ERR181684[&!name="Br_1356"]
		ERR221583[&!name="Br_1357"]
		ERR181757[&!name="Br_1358"]
		ERR176815[&!name="Br_1359"]
		ERR176626[&!name="Br_1360"]
		ERR161109[&!name="Br_1361"]
		ERR176660[&!name="Br_1362"]
		ERR228021[&!name="Br_1363"]
		ERR323088[&!name="Br_1364"]
		ERR181987[&!name="Br_1365"]
		ERR216912[&!name="Br_1366"]
		ERR212059[&!name="Br_1367"]
		ERR473369[&!name="Br_1368"]
		ERR176701[&!name="Br_1369"]
		ERR221559[&!name="Br_1370"]
		ERR176703[&!name="Br_1371"]
		ERR163988[&!name="Br_1372"]
		ERR176647[&!name="Br_1373"]
		ERR190366[&!name="Br_1374"]
		ERR176591[&!name="Br_1375"]
		ERR181958[&!name="Br_1376"]
		ERR181882[&!name="Br_1377"]
		ERR181697[&!name="Br_1378"]
		ERR176786[&!name="Br_1379"]
		ERR386956[&!name="Br_1380"]
		ERR278597[&!name="Br_1381"]
		ERR133870[&!name="Br_1382"]
		ERR144578[&!name="Br_1383"]
		ERR386973[&!name="Br_1384"]
		ERR229958[&!name="Br_1385"]
		ERR473351[&!name="Br_1386"]
		ERR386989[&!name="Br_1387"]
		ERR294273[&!name="Br_1388"]
		ERR181988[&!name="Br_1389"]
		ERR176805[&!name="Br_1390"]
		ERR190397[&!name="Br_1391"]
		ERR190385[&!name="Br_1392"]
		ERR230095[&!name="Br_1393"]
		ERR108444[&!name="Br_1394"]
		ERR133801[&!name="Br_1395"]
		ERR403239[&!name="Br_1396"]
		ERR227998[&!name="Br_1397"]
		ERR228008[&!name="Br_1398"]
		ERR228016[&!name="Br_1399"]
		ERR234636[&!name="Br_1400"]
		ERR229987[&!name="Br_1401"]
		ERR067734[&!name="Br_1402"]
		ERR108445[&!name="Br_1403"]
		ERR067675[&!name="Br_1404"]
		ERR067751[&!name="Br_1405"]
		ERR108465[&!name="Br_1406"]
		ERR067703[&!name="Br_1407"]
		ERR403220[&!name="Br_1408"]
		ERR228053[&!name="Br_1409"]
		ERR229959[&!name="Br_1410"]
		ERR234634[&!name="Br_1411"]
		ERR234558[&!name="Br_1412"]
		ERR133832[&!name="Br_1413"]
		ERR133822[&!name="Br_1414"]
		ERR234587[&!name="Br_1415"]
		ERR158599[&!name="Br_1416"]
		ERR028627[&!name="Br_1417"]
		ERR025415[&!name="Br_1418"]
		ERR270672[&!name="Br_1419"]
		ERR270704[&!name="Br_1420"]
		ERR228191[&!name="Br_1421"]
		ERR126638[&!name="Br_1422"]
		ERR114449[&!name="Br_1423"]
		ERR323110[&!name="Br_1424"]
		ERR190395[&!name="Br_1425"]
		ERR386932[&!name="Br_1426"]
		ERR278573[&!name="Br_1427"]
		ERR123904[&!name="Br_1428"]
		ERR123929[&!name="Br_1429"]
		ERR117629[&!name="Br_1430"]
		ERR270787[&!name="Br_1431"]
		ERR270673[&!name="Br_1432"]
		ERR025847[&!name="Br_1433"]
		ERR039344[&!name="Br_1434"]
		ERR025848[&!name="Br_1435"]
		ERR023747[&!name="Br_1436"]
		ERR023746[&!name="Br_1437"]
		ERR025431[&!name="Br_1438"]
		ERR023748[&!name="Br_1439"]
		ERR117656[&!name="Br_1440"]
		ERR046937[&!name="Br_1441"]
		ERR163957[&!name="Br_1442"]
		ERR228268[&!name="Br_1443"]
		ERR137202[&!name="Br_1444"]
		ERR229954[&!name="Br_1445"]
		ERR266525[&!name="Br_1446"]
		ERR403331[&!name="Br_1447"]
		ERR114426[&!name="Br_1448"]
		ERR228156[&!name="Br_1449"]
		ERR108461[&!name="Br_1450"]
		ERR133971[&!name="Br_1451"]
		ERR133965[&!name="Br_1452"]
		ERR117702[&!name="Br_1453"]
		ERR229950[&!name="Br_1454"]
		ERR144618[&!name="Br_1455"]
		ERR144559[&!name="Br_1456"]
		ERR133961[&!name="Br_1457"]
		ERR330701[&!name="Br_1458"]
		B68-1_1797[&!name="Br_1459"]
		ERR403339[&!name="Br_1460"]
		ERR266533[&!name="Br_1461"]
		ERR067670[&!name="Br_1462"]
		ERR330683[&!name="Br_1463"]
		ERR278589[&!name="Br_1464"]
		ERR386948[&!name="Br_1465"]
		ERR117681[&!name="Br_1466"]
		ERR230037[&!name="Br_1467"]
		ERR212124[&!name="Br_1468"]
		ERR234684[&!name="Br_1469"]
		ERR234580[&!name="Br_1470"]
		ERR046874[&!name="Br_1471"]
		ERR046875[&!name="Br_1472"]
		ERR403417[&!name="Br_1473"]
		ERR266611[&!name="Br_1474"]
		ERR294199[&!name="Br_1475"]
		ERR270768[&!name="Br_1476"]
		ERR386971[&!name="Br_1477"]
		ERR046958[&!name="Br_1478"]
		ERR046992[&!name="Br_1479"]
		ERR046959[&!name="Br_1480"]
		ERR046994[&!name="Br_1481"]
		ERR046972[&!name="Br_1482"]
		ERR046993[&!name="Br_1483"]
		ERR046957[&!name="Br_1484"]
		ERR046955[&!name="Br_1485"]
		ERR046973[&!name="Br_1486"]
		ERR046990[&!name="Br_1487"]
		ERR046974[&!name="Br_1488"]
		ERR228044[&!name="Br_1489"]
		ERR114496[&!name="Br_1490"]
		ERR386972[&!name="Br_1491"]
		ERR072098[&!name="Br_1492"]
		ERR028624[&!name="Br_1493"]
		ERR025440[&!name="Br_1494"]
		ERR351899[&!name="Br_1495"]
		ERR114422[&!name="Br_1496"]
		ERR137266[&!name="Br_1497"]
		ERR123924[&!name="Br_1498"]
		ERR229938[&!name="Br_1499"]
		ERR108449[&!name="Br_1500"]
		ERR133818[&!name="Br_1501"]
		ERR229941[&!name="Br_1502"]
		ERR067603[&!name="Br_1503"]
		ERR133878[&!name="Br_1504"]
		ERR108480[&!name="Br_1505"]
		ERR133942[&!name="Br_1506"]
		ERR133800[&!name="Br_1507"]
		ERR108474[&!name="Br_1508"]
		ERR067697[&!name="Br_1509"]
		B80_1805[&!name="Br_1510"]
		ERR330658[&!name="Br_1511"]
		ERR403391[&!name="Br_1512"]
		ERR266585[&!name="Br_1513"]
		ERR023731[&!name="Br_1514"]
		ERR023732[&!name="Br_1515"]
		ERR228102[&!name="Br_1516"]
		ERR351930[&!name="Br_1517"]
		ERR484746[&!name="Br_1518"]
		ERR294270[&!name="Br_1519"]
		ERR117701[&!name="Br_1520"]
		ERR025420[&!name="Br_1521"]
		ERR025424[&!name="Br_1522"]
		ERR023760[&!name="Br_1523"]
		ERR257897[&!name="Br_1524"]
		ERR257904[&!name="Br_1525"]
		ERR257896[&!name="Br_1526"]
		ERR025421[&!name="Br_1527"]
		ERR023758[&!name="Br_1528"]
		ERR023757[&!name="Br_1529"]
		ERR025423[&!name="Br_1530"]
		ERR025422[&!name="Br_1531"]
		ERR023759[&!name="Br_1532"]
		ERR294216[&!name="Br_1533"]
		ERR270653[&!name="Br_1534"]
		ERR046873[&!name="Br_1535"]
		ERR046872[&!name="Br_1536"]
		ERR028613[&!name="Br_1537"]
		ERR025426[&!name="Br_1538"]
		ERR257931[&!name="Br_1539"]
		ERR257934[&!name="Br_1540"]
		ERR025429[&!name="Br_1541"]
		ERR257932[&!name="Br_1542"]
		ERR257933[&!name="Br_1543"]
		ERR257935[&!name="Br_1544"]
		ERR025430[&!name="Br_1545"]
		ERR028612[&!name="Br_1546"]
		ERR114438[&!name="Br_1547"]
		ERR181781[&!name="Br_1548"]
		ERR181832[&!name="Br_1549"]
		ERR181921[&!name="Br_1550"]
		ERR176530[&!name="Br_1551"]
		ERR190358[&!name="Br_1552"]
		ERR473307[&!name="Br_1553"]
		ERR025418[&!name="Br_1554"]
		ERR028626[&!name="Br_1555"]
		ERR025417[&!name="Br_1556"]
		ERR025414[&!name="Br_1557"]
		ERR028625[&!name="Br_1558"]
		ERR025419[&!name="Br_1559"]
		ERR266606[&!name="Br_1560"]
		ERR403412[&!name="Br_1561"]
		ERR351937[&!name="Br_1562"]
		ERR266528[&!name="Br_1563"]
		ERR403334[&!name="Br_1564"]
		ERR294194[&!name="Br_1565"]
		ERR028622[&!name="Br_1566"]
		ERR025441[&!name="Br_1567"]
		ERR133883[&!name="Br_1568"]
		ERR330712[&!name="Br_1569"]
		ERR228242[&!name="Br_1570"]
		ERR228038[&!name="Br_1571"]
		ERR137256[&!name="Br_1572"]
		ERR137228[&!name="Br_1573"]
		ERR229925[&!name="Br_1574"]
		ERR181822[&!name="Br_1575"]
		ERR181756[&!name="Br_1576"]
		ERR176621[&!name="Br_1577"]
		ERR176613[&!name="Br_1578"]
		ERR229932[&!name="Br_1579"]
		ERR108482[&!name="Br_1580"]
		ERR067616[&!name="Br_1581"]
		ERR228160[&!name="Br_1582"]
		ERR403315[&!name="Br_1583"]
		ERR067617[&!name="Br_1584"]
		ERR108476[&!name="Br_1585"]
		ERR108459[&!name="Br_1586"]
		ERR234658[&!name="Br_1587"]
	;
END;
BEGIN TREES;
	TRANSLATE
		1	ERR028616[&!name="Br_1"],
		2	ERR025436[&!name="Br_2"],
		3	ERR137214[&!name="Br_3"],
		4	ERR108456[&!name="Br_4"],
		5	ERR133981[&!name="Br_5"],
		6	ERR108437[&!name="Br_6"],
		7	ERR067677[&!name="Br_7"],
		8	ERR133823[&!name="Br_8"],
		9	ERR067606[&!name="Br_9"],
		10	ERR025453[&!name="Br_10"],
		11	ERR024345[&!name="Br_11"],
		12	ERR024343[&!name="Br_12"],
		13	ERR176682[&!name="Br_13"],
		14	ERR229944[&!name="Br_14"],
		15	ERR038290[&!name="Br_15"],
		16	ERR126634[&!name="Br_16"],
		17	ERR181689[&!name="Br_17"],
		18	ERR176708[&!name="Br_18"],
		19	ERR126628[&!name="Br_19"],
		20	ERR126629[&!name="Br_20"],
		21	ERR266526[&!name="Br_21"],
		22	ERR403332[&!name="Br_22"],
		23	ERR294214[&!name="Br_23"],
		24	ERR216980[&!name="Br_24"],
		25	ERR176754[&!name="Br_25"],
		26	ERR212043[&!name="Br_26"],
		27	ERR190406[&!name="Br_27"],
		28	ERR190334[&!name="Br_28"],
		29	ERR211996[&!name="Br_29"],
		30	ERR190387[&!name="Br_30"],
		31	ERR181719[&!name="Br_31"],
		32	ERR176729[&!name="Br_32"],
		33	ERR181909[&!name="Br_33"],
		34	ERR473321[&!name="Br_34"],
		35	ERR176555[&!name="Br_35"],
		36	ERR181716[&!name="Br_36"],
		37	ERR176521[&!name="Br_37"],
		38	ERR181730[&!name="Br_38"],
		39	ERR046836[&!name="Br_39"],
		40	ERR046837[&!name="Br_40"],
		41	ERR473325[&!name="Br_41"],
		42	ERR181858[&!name="Br_42"],
		43	ERR181835[&!name="Br_43"],
		44	ERR270615[&!name="Br_44"],
		45	ERR161104[&!name="Br_45"],
		46	ERR351935[&!name="Br_46"],
		47	ERR176820[&!name="Br_47"],
		48	ERR176760[&!name="Br_48"],
		49	ERR176638[&!name="Br_49"],
		50	ERR212040[&!name="Br_50"],
		51	ERR270723[&!name="Br_51"],
		52	ERR181677[&!name="Br_52"],
		53	ERR182033[&!name="Br_53"],
		54	ERR221531[&!name="Br_54"],
		55	ERR176561[&!name="Br_55"],
		56	ERR221581[&!name="Br_56"],
		57	ERR161070[&!name="Br_57"],
		58	ERR212127[&!name="Br_58"],
		59	ERR176501[&!name="Br_59"],
		60	ERR473291[&!name="Br_60"],
		61	ERR176451[&!name="Br_61"],
		62	ERR221550[&!name="Br_62"],
		63	ERR176551[&!name="Br_63"],
		64	ERR212085[&!name="Br_64"],
		65	ERR181872[&!name="Br_65"],
		66	ERR163983[&!name="Br_66"],
		67	ERR176717[&!name="Br_67"],
		68	ERR176694[&!name="Br_68"],
		69	ERR181867[&!name="Br_69"],
		70	ERR221654[&!name="Br_70"],
		71	ERR216979[&!name="Br_71"],
		72	ERR176803[&!name="Br_72"],
		73	ERR176474[&!name="Br_73"],
		74	ERR181884[&!name="Br_74"],
		75	ERR161135[&!name="Br_75"],
		76	ERR161032[&!name="Br_76"],
		77	ERR161130[&!name="Br_77"],
		78	ERR181886[&!name="Br_78"],
		79	ERR182029[&!name="Br_79"],
		80	ERR164020[&!name="Br_80"],
		81	ERR190356[&!name="Br_81"],
		82	ERR161140[&!name="Br_82"],
		83	ERR181925[&!name="Br_83"],
		84	ERR161175[&!name="Br_84"],
		85	ERR182016[&!name="Br_85"],
		86	ERR161098[&!name="Br_86"],
		87	ERR181733[&!name="Br_87"],
		88	ERR216925[&!name="Br_88"],
		89	ERR181995[&!name="Br_89"],
		90	ERR176700[&!name="Br_90"],
		91	ERR164018[&!name="Br_91"],
		92	ERR387033[&!name="Br_92"],
		93	ERR176624[&!name="Br_93"],
		94	ERR161038[&!name="Br_94"],
		95	ERR330713[&!name="Br_95"],
		96	ERR161193[&!name="Br_96"],
		97	ERR161194[&!name="Br_97"],
		98	ERR182007[&!name="Br_98"],
		99	ERR473339[&!name="Br_99"],
		100	ERR190330[&!name="Br_100"],
		101	ERR473342[&!name="Br_101"],
		102	ERR176499[&!name="Br_102"],
		103	ERR221598[&!name="Br_103"],
		104	ERR181897[&!name="Br_104"],
		105	ERR176543[&!name="Br_105"],
		106	ERR176801[&!name="Br_106"],
		107	ERR212175[&!name="Br_107"],
		108	ERR212114[&!name="Br_108"],
		109	ERR124648[&!name="Br_109"],
		110	ERR323102[&!name="Br_110"],
		111	ERR161045[&!name="Br_111"],
		112	ERR212003[&!name="Br_112"],
		113	ERR176552[&!name="Br_113"],
		114	ERR161076[&!name="Br_114"],
		115	ERR473329[&!name="Br_115"],
		116	ERR221589[&!name="Br_116"],
		117	ERR473319[&!name="Br_117"],
		118	ERR176685[&!name="Br_118"],
		119	ERR181688[&!name="Br_119"],
		120	ERR161188[&!name="Br_120"],
		121	ERR176642[&!name="Br_121"],
		122	ERR221526[&!name="Br_122"],
		123	ERR181774[&!name="Br_123"],
		124	ERR176678[&!name="Br_124"],
		125	ERR181908[&!name="Br_125"],
		126	ERR181753[&!name="Br_126"],
		127	ERR176558[&!name="Br_127"],
		128	ERR190371[&!name="Br_128"],
		129	ERR176650[&!name="Br_129"],
		130	ERR181992[&!name="Br_130"],
		131	ERR176593[&!name="Br_131"],
		132	ERR182019[&!name="Br_132"],
		133	ERR216946[&!name="Br_133"],
		134	ERR323067[&!name="Br_134"],
		135	ERR117620[&!name="Br_135"],
		136	ERR176669[&!name="Br_136"],
		137	ERR161081[&!name="Br_137"],
		138	ERR176584[&!name="Br_138"],
		139	ERR176802[&!name="Br_139"],
		140	ERR473364[&!name="Br_140"],
		141	ERR181737[&!name="Br_141"],
		142	ERR161091[&!name="Br_142"],
		143	ERR176787[&!name="Br_143"],
		144	ERR163956[&!name="Br_144"],
		145	ERR181989[&!name="Br_145"],
		146	ERR221614[&!name="Br_146"],
		147	ERR176565[&!name="Br_147"],
		148	ERR323091[&!name="Br_148"],
		149	ERR221601[&!name="Br_149"],
		150	ERR221568[&!name="Br_150"],
		151	ERR176644[&!name="Br_151"],
		152	ERR212162[&!name="Br_152"],
		153	ERR181674[&!name="Br_153"],
		154	ERR181768[&!name="Br_154"],
		155	ERR176765[&!name="Br_155"],
		156	ERR176477[&!name="Br_156"],
		157	ERR212006[&!name="Br_157"],
		158	ERR190352[&!name="Br_158"],
		159	ERR176452[&!name="Br_159"],
		160	ERR221610[&!name="Br_160"],
		161	ERR161016[&!name="Br_161"],
		162	ERR212087[&!name="Br_162"],
		163	ERR176784[&!name="Br_163"],
		164	ERR164001[&!name="Br_164"],
		165	ERR176463[&!name="Br_165"],
		166	ERR176809[&!name="Br_166"],
		167	ERR161043[&!name="Br_167"],
		168	ERR181956[&!name="Br_168"],
		169	ERR212064[&!name="Br_169"],
		170	ERR212039[&!name="Br_170"],
		171	ERR176610[&!name="Br_171"],
		172	ERR161203[&!name="Br_172"],
		173	ERR181900[&!name="Br_173"],
		174	ERR181843[&!name="Br_174"],
		175	ERR216900[&!name="Br_175"],
		176	ERR176745[&!name="Br_176"],
		177	ERR473362[&!name="Br_177"],
		178	ERR212071[&!name="Br_178"],
		179	ERR126609[&!name="Br_179"],
		180	ERR161114[&!name="Br_180"],
		181	ERR212010[&!name="Br_181"],
		182	ERR181865[&!name="Br_182"],
		183	ERR176503[&!name="Br_183"],
		184	ERR221540[&!name="Br_184"],
		185	ERR163967[&!name="Br_185"],
		186	ERR212181[&!name="Br_186"],
		187	ERR216926[&!name="Br_187"],
		188	ERR216920[&!name="Br_188"],
		189	ERR176721[&!name="Br_189"],
		190	ERR176722[&!name="Br_190"],
		191	ERR176518[&!name="Br_191"],
		192	ERR181868[&!name="Br_192"],
		193	ERR161178[&!name="Br_193"],
		194	ERR163968[&!name="Br_194"],
		195	ERR323090[&!name="Br_195"],
		196	ERR181699[&!name="Br_196"],
		197	ERR212151[&!name="Br_197"],
		198	ERR182047[&!name="Br_198"],
		199	ERR176505[&!name="Br_199"],
		200	ERR176482[&!name="Br_200"],
		201	ERR221585[&!name="Br_201"],
		202	ERR473288[&!name="Br_202"],
		203	ERR473293[&!name="Br_203"],
		204	ERR182004[&!name="Br_204"],
		205	ERR190400[&!name="Br_205"],
		206	ERR190398[&!name="Br_206"],
		207	ERR176508[&!name="Br_207"],
		208	ERR163933[&!name="Br_208"],
		209	ERR161075[&!name="Br_209"],
		210	ERR212165[&!name="Br_210"],
		211	ERR176615[&!name="Br_211"],
		212	ERR176715[&!name="Br_212"],
		213	ERR161132[&!name="Br_213"],
		214	ERR176607[&!name="Br_214"],
		215	ERR176763[&!name="Br_215"],
		216	ERR181702[&!name="Br_216"],
		217	ERR323080[&!name="Br_217"],
		218	ERR181894[&!name="Br_218"],
		219	ERR176534[&!name="Br_219"],
		220	ERR176532[&!name="Br_220"],
		221	ERR212009[&!name="Br_221"],
		222	ERR176472[&!name="Br_222"],
		223	ERR176480[&!name="Br_223"],
		224	ERR181875[&!name="Br_224"],
		225	ERR473317[&!name="Br_225"],
		226	ERR181743[&!name="Br_226"],
		227	ERR182000[&!name="Br_227"],
		228	ERR212140[&!name="Br_228"],
		229	ERR181777[&!name="Br_229"],
		230	ERR176605[&!name="Br_230"],
		231	ERR176513[&!name="Br_231"],
		232	ERR176545[&!name="Br_232"],
		233	ERR163997[&!name="Br_233"],
		234	ERR181754[&!name="Br_234"],
		235	ERR161119[&!name="Br_235"],
		236	ERR176575[&!name="Br_236"],
		237	ERR176489[&!name="Br_237"],
		238	ERR181814[&!name="Br_238"],
		239	ERR181721[&!name="Br_239"],
		240	ERR164016[&!name="Br_240"],
		241	ERR176742[&!name="Br_241"],
		242	ERR473285[&!name="Br_242"],
		243	ERR163944[&!name="Br_243"],
		244	ERR176567[&!name="Br_244"],
		245	ERR212077[&!name="Br_245"],
		246	ERR176732[&!name="Br_246"],
		247	ERR190364[&!name="Br_247"],
		248	ERR176500[&!name="Br_248"],
		249	ERR181904[&!name="Br_249"],
		250	ERR181877[&!name="Br_250"],
		251	ERR473289[&!name="Br_251"],
		252	ERR126623[&!name="Br_252"],
		253	ERR212174[&!name="Br_253"],
		254	ERR176828[&!name="Br_254"],
		255	ERR176645[&!name="Br_255"],
		256	ERR161187[&!name="Br_256"],
		257	ERR161074[&!name="Br_257"],
		258	ERR176782[&!name="Br_258"],
		259	ERR161186[&!name="Br_259"],
		260	ERR181792[&!name="Br_260"],
		261	ERR212168[&!name="Br_261"],
		262	ERR212167[&!name="Br_262"],
		263	ERR212008[&!name="Br_263"],
		264	ERR190370[&!name="Br_264"],
		265	ERR181986[&!name="Br_265"],
		266	ERR163958[&!name="Br_266"],
		267	ERR181861[&!name="Br_267"],
		268	ERR176629[&!name="Br_268"],
		269	ERR221616[&!name="Br_269"],
		270	ERR221617[&!name="Br_270"],
		271	ERR221618[&!name="Br_271"],
		272	ERR181914[&!name="Br_272"],
		273	ERR176798[&!name="Br_273"],
		274	ERR212023[&!name="Br_274"],
		275	ERR176596[&!name="Br_275"],
		276	ERR216915[&!name="Br_276"],
		277	ERR181985[&!name="Br_277"],
		278	ERR181885[&!name="Br_278"],
		279	ERR176546[&!name="Br_279"],
		280	ERR473313[&!name="Br_280"],
		281	ERR323096[&!name="Br_281"],
		282	ERR176753[&!name="Br_282"],
		283	ERR176659[&!name="Br_283"],
		284	ERR323089[&!name="Br_284"],
		285	ERR182002[&!name="Br_285"],
		286	ERR176554[&!name="Br_286"],
		287	ERR212122[&!name="Br_287"],
		288	ERR176656[&!name="Br_288"],
		289	ERR212032[&!name="Br_289"],
		290	ERR473290[&!name="Br_290"],
		291	ERR176752[&!name="Br_291"],
		292	ERR212078[&!name="Br_292"],
		293	ERR163953[&!name="Br_293"],
		294	ERR176736[&!name="Br_294"],
		295	ERR163985[&!name="Br_295"],
		296	ERR221525[&!name="Br_296"],
		297	ERR161073[&!name="Br_297"],
		298	ERR176679[&!name="Br_298"],
		299	ERR181924[&!name="Br_299"],
		300	ERR176548[&!name="Br_300"],
		301	ERR163934[&!name="Br_301"],
		302	ERR176617[&!name="Br_302"],
		303	ERR176634[&!name="Br_303"],
		304	ERR117723[&!name="Br_304"],
		305	ERR212019[&!name="Br_305"],
		306	ERR176746[&!name="Br_306"],
		307	ERR176527[&!name="Br_307"],
		308	ERR181694[&!name="Br_308"],
		309	ERR163999[&!name="Br_309"],
		310	ERR176467[&!name="Br_310"],
		311	ERR176749[&!name="Br_311"],
		312	ERR181676[&!name="Br_312"],
		313	ERR161027[&!name="Br_313"],
		314	ERR212080[&!name="Br_314"],
		315	ERR176571[&!name="Br_315"],
		316	ERR176822[&!name="Br_316"],
		317	ERR176614[&!name="Br_317"],
		318	ERR176536[&!name="Br_318"],
		319	ERR176539[&!name="Br_319"],
		320	ERR181758[&!name="Br_320"],
		321	ERR176697[&!name="Br_321"],
		322	ERR176816[&!name="Br_322"],
		323	ERR211993[&!name="Br_323"],
		324	ERR176512[&!name="Br_324"],
		325	ERR161185[&!name="Br_325"],
		326	ERR176473[&!name="Br_326"],
		327	ERR221613[&!name="Br_327"],
		328	ERR182006[&!name="Br_328"],
		329	ERR176459[&!name="Br_329"],
		330	ERR212172[&!name="Br_330"],
		331	ERR181948[&!name="Br_331"],
		332	ERR176675[&!name="Br_332"],
		333	ERR181755[&!name="Br_333"],
		334	ERR323087[&!name="Br_334"],
		335	ERR176563[&!name="Br_335"],
		336	ERR161080[&!name="Br_336"],
		337	ERR181926[&!name="Br_337"],
		338	ERR181841[&!name="Br_338"],
		339	ERR124637[&!name="Br_339"],
		340	ERR124639[&!name="Br_340"],
		341	ERR181833[&!name="Br_341"],
		342	ERR176683[&!name="Br_342"],
		343	ERR176773[&!name="Br_343"],
		344	ERR072107[&!name="Br_344"],
		345	ERR176531[&!name="Br_345"],
		346	ERR161024[&!name="Br_346"],
		347	ERR176821[&!name="Br_347"],
		348	ERR190348[&!name="Br_348"],
		349	ERR323049[&!name="Br_349"],
		350	ERR161022[&!name="Br_350"],
		351	ERR294213[&!name="Br_351"],
		352	ERR387016[&!name="Br_352"],
		353	ERR176748[&!name="Br_353"],
		354	ERR176635[&!name="Br_354"],
		355	ERR176511[&!name="Br_355"],
		356	ERR181928[&!name="Br_356"],
		357	ERR126622[&!name="Br_357"],
		358	ERR212141[&!name="Br_358"],
		359	ERR181839[&!name="Br_359"],
		360	ERR126624[&!name="Br_360"],
		361	ERR161115[&!name="Br_361"],
		362	ERR181881[&!name="Br_362"],
		363	ERR161126[&!name="Br_363"],
		364	ERR161060[&!name="Br_364"],
		365	ERR176687[&!name="Br_365"],
		366	ERR181788[&!name="Br_366"],
		367	ERR212072[&!name="Br_367"],
		368	ERR212061[&!name="Br_368"],
		369	ERR212068[&!name="Br_369"],
		370	ERR330675[&!name="Br_370"],
		371	ERR294182[&!name="Br_371"],
		372	ERR212083[&!name="Br_372"],
		373	ERR046884[&!name="Br_373"],
		374	ERR046885[&!name="Br_374"],
		375	ERR473355[&!name="Br_375"],
		376	ERR473312[&!name="Br_376"],
		377	ERR212153[&!name="Br_377"],
		378	ERR176535[&!name="Br_378"],
		379	ERR190338[&!name="Br_379"],
		380	ERR161049[&!name="Br_380"],
		381	ERR161046[&!name="Br_381"],
		382	ERR212056[&!name="Br_382"],
		383	ERR182030[&!name="Br_383"],
		384	ERR181825[&!name="Br_384"],
		385	ERR181767[&!name="Br_385"],
		386	ERR181720[&!name="Br_386"],
		387	ERR216918[&!name="Br_387"],
		388	ERR164008[&!name="Br_388"],
		389	ERR176627[&!name="Br_389"],
		390	ERR176595[&!name="Br_390"],
		391	ERR323081[&!name="Br_391"],
		392	ERR181939[&!name="Br_392"],
		393	ERR473315[&!name="Br_393"],
		394	ERR176720[&!name="Br_394"],
		395	ERR181943[&!name="Br_395"],
		396	ERR473310[&!name="Br_396"],
		397	ERR176698[&!name="Br_397"],
		398	ERR161120[&!name="Br_398"],
		399	ERR473363[&!name="Br_399"],
		400	ERR176693[&!name="Br_400"],
		401	ERR176691[&!name="Br_401"],
		402	ERR182056[&!name="Br_402"],
		403	ERR182036[&!name="Br_403"],
		404	ERR212149[&!name="Br_404"],
		405	ERR212171[&!name="Br_405"],
		406	ERR181869[&!name="Br_406"],
		407	ERR181895[&!name="Br_407"],
		408	ERR181876[&!name="Br_408"],
		409	ERR323083[&!name="Br_409"],
		410	ERR323084[&!name="Br_410"],
		411	ERR216929[&!name="Br_411"],
		412	ERR176468[&!name="Br_412"],
		413	ERR124635[&!name="Br_413"],
		414	ERR221564[&!name="Br_414"],
		415	ERR190384[&!name="Br_415"],
		416	ERR124650[&!name="Br_416"],
		417	ERR161034[&!name="Br_417"],
		418	ERR181997[&!name="Br_418"],
		419	ERR212060[&!name="Br_419"],
		420	ERR161056[&!name="Br_420"],
		421	ERR126626[&!name="Br_421"],
		422	ERR212135[&!name="Br_422"],
		423	ERR182012[&!name="Br_423"],
		424	ERR176519[&!name="Br_424"],
		425	ERR176699[&!name="Br_425"],
		426	ERR181709[&!name="Br_426"],
		427	ERR473361[&!name="Br_427"],
		428	ERR221565[&!name="Br_428"],
		429	ERR212018[&!name="Br_429"],
		430	ERR221530[&!name="Br_430"],
		431	ERR176478[&!name="Br_431"],
		432	ERR176578[&!name="Br_432"],
		433	ERR181880[&!name="Br_433"],
		434	ERR163981[&!name="Br_434"],
		435	ERR176684[&!name="Br_435"],
		436	ERR176462[&!name="Br_436"],
		437	ERR323117[&!name="Br_437"],
		438	ERR176783[&!name="Br_438"],
		439	ERR176502[&!name="Br_439"],
		440	ERR164022[&!name="Br_440"],
		441	ERR181695[&!name="Br_441"],
		442	ERR176789[&!name="Br_442"],
		443	ERR176772[&!name="Br_443"],
		444	ERR181675[&!name="Br_444"],
		445	ERR323104[&!name="Br_445"],
		446	ERR182001[&!name="Br_446"],
		447	ERR182046[&!name="Br_447"],
		448	ERR181678[&!name="Br_448"],
		449	ERR216924[&!name="Br_449"],
		450	ERR181840[&!name="Br_450"],
		451	ERR181801[&!name="Br_451"],
		452	ERR176640[&!name="Br_452"],
		453	ERR161127[&!name="Br_453"],
		454	ERR181857[&!name="Br_454"],
		455	ERR323078[&!name="Br_455"],
		456	ERR181787[&!name="Br_456"],
		457	ERR181911[&!name="Br_457"],
		458	ERR181902[&!name="Br_458"],
		459	ERR163987[&!name="Br_459"],
		460	ERR181937[&!name="Br_460"],
		461	ERR176556[&!name="Br_461"],
		462	ERR117644[&!name="Br_462"],
		463	ERR181706[&!name="Br_463"],
		464	ERR161018[&!name="Br_464"],
		465	ERR161013[&!name="Br_465"],
		466	ERR176818[&!name="Br_466"],
		467	ERR161184[&!name="Br_467"],
		468	ERR161020[&!name="Br_468"],
		469	ERR181741[&!name="Br_469"],
		470	ERR046870[&!name="Br_470"],
		471	ERR190335[&!name="Br_471"],
		472	ERR176817[&!name="Br_472"],
		473	ERR181685[&!name="Br_473"],
		474	ERR176695[&!name="Br_474"],
		475	ERR161143[&!name="Br_475"],
		476	ERR473335[&!name="Br_476"],
		477	ERR216921[&!name="Br_477"],
		478	ERR190409[&!name="Br_478"],
		479	ERR176755[&!name="Br_479"],
		480	ERR212045[&!name="Br_480"],
		481	ERR181686[&!name="Br_481"],
		482	ERR164023[&!name="Br_482"],
		483	ERR161101[&!name="Br_483"],
		484	ERR176566[&!name="Br_484"],
		485	ERR176496[&!name="Br_485"],
		486	ERR176706[&!name="Br_486"],
		487	ERR176574[&!name="Br_487"],
		488	ERR176806[&!name="Br_488"],
		489	ERR216913[&!name="Br_489"],
		490	ERR212041[&!name="Br_490"],
		491	ERR176516[&!name="Br_491"],
		492	ERR161069[&!name="Br_492"],
		493	ERR161041[&!name="Br_493"],
		494	ERR161137[&!name="Br_494"],
		495	ERR176790[&!name="Br_495"],
		496	ERR181889[&!name="Br_496"],
		497	ERR181991[&!name="Br_497"],
		498	ERR176540[&!name="Br_498"],
		499	ERR176807[&!name="Br_499"],
		500	ERR323069[&!name="Br_500"],
		501	ERR473280[&!name="Br_501"],
		502	ERR126630[&!name="Br_502"],
		503	ERR181896[&!name="Br_503"],
		504	ERR039330[&!name="Br_504"],
		505	ERR046732[&!name="Br_505"],
		506	ERR176581[&!name="Br_506"],
		507	ERR221546[&!name="Br_507"],
		508	ERR161023[&!name="Br_508"],
		509	ERR190390[&!name="Br_509"],
		510	ERR181691[&!name="Br_510"],
		511	ERR181874[&!name="Br_511"],
		512	ERR163984[&!name="Br_512"],
		513	ERR190359[&!name="Br_513"],
		514	ERR161012[&!name="Br_514"],
		515	ERR164017[&!name="Br_515"],
		516	ERR190342[&!name="Br_516"],
		517	ERR133872[&!name="Br_517"],
		518	ERR234685[&!name="Br_518"],
		519	ERR228033[&!name="Br_519"],
		520	ERR228034[&!name="Br_520"],
		521	ERR025456[&!name="Br_521"],
		522	ERR028629[&!name="Br_522"],
		523	ERR221548[&!name="Br_523"],
		524	ERR473354[&!name="Br_524"],
		525	ERR330700[&!name="Br_525"],
		526	ERR161176[&!name="Br_526"],
		527	ERR212055[&!name="Br_527"],
		528	ERR212144[&!name="Br_528"],
		529	ERR473356[&!name="Br_529"],
		530	ERR473358[&!name="Br_530"],
		531	ERR123911[&!name="Br_531"],
		532	ERR230104[&!name="Br_532"],
		533	ERR403382[&!name="Br_533"],
		534	ERR266576[&!name="Br_534"],
		535	ERR117730[&!name="Br_535"],
		536	ERR114507[&!name="Br_536"],
		537	ERR294208[&!name="Br_537"],
		538	ERR257911[&!name="Br_538"],
		539	ERR257910[&!name="Br_539"],
		540	ERR257919[&!name="Br_540"],
		541	ERR257914[&!name="Br_541"],
		542	ERR257917[&!name="Br_542"],
		543	ERR028610[&!name="Br_543"],
		544	ERR257912[&!name="Br_544"],
		545	ERR257913[&!name="Br_545"],
		546	ERR257915[&!name="Br_546"],
		547	ERR257918[&!name="Br_547"],
		548	ERR257916[&!name="Br_548"],
		549	ERR257920[&!name="Br_549"],
		550	ERR228045[&!name="Br_550"],
		551	ERR133829[&!name="Br_551"],
		552	ERR403338[&!name="Br_552"],
		553	ERR403358[&!name="Br_553"],
		554	ERR230102[&!name="Br_554"],
		555	ERR351940[&!name="Br_555"],
		556	ERR403347[&!name="Br_556"],
		557	ERR403378[&!name="Br_557"],
		558	ERR266572[&!name="Br_558"],
		559	ERR270639[&!name="Br_559"],
		560	ERR266552[&!name="Br_560"],
		561	ERR266532[&!name="Br_561"],
		562	ERR266562[&!name="Br_562"],
		563	ERR266566[&!name="Br_563"],
		564	ERR403372[&!name="Br_564"],
		565	ERR266522[&!name="Br_565"],
		566	ERR403328[&!name="Br_566"],
		567	ERR403357[&!name="Br_567"],
		568	ERR266551[&!name="Br_568"],
		569	ERR266541[&!name="Br_569"],
		570	ERR351939[&!name="Br_570"],
		571	ERR228111[&!name="Br_571"],
		572	ERR403368[&!name="Br_572"],
		573	ERR351936[&!name="Br_573"],
		574	ERR386898[&!name="Br_574"],
		575	ERR387023[&!name="Br_575"],
		576	ERR278539[&!name="Br_576"],
		577	ERR294251[&!name="Br_577"],
		578	ERR278537[&!name="Br_578"],
		579	ERR386896[&!name="Br_579"],
		580	ERR190355[&!name="Br_580"],
		581	ERR046839[&!name="Br_581"],
		582	ERR046838[&!name="Br_582"],
		583	ERR278528[&!name="Br_583"],
		584	ERR270722[&!name="Br_584"],
		585	ERR473306[&!name="Br_585"],
		586	ERR473298[&!name="Br_586"],
		587	ERR117691[&!name="Br_587"],
		588	ERR351912[&!name="Br_588"],
		589	ERR046996[&!name="Br_589"],
		590	ERR047004[&!name="Br_590"],
		591	ERR270690[&!name="Br_591"],
		592	ERR123915[&!name="Br_592"],
		593	ERR117686[&!name="Br_593"],
		594	ERR072016[&!name="Br_594"],
		595	ERR046834[&!name="Br_595"],
		596	ERR046981[&!name="Br_596"],
		597	ERR270702[&!name="Br_597"],
		598	ERR386937[&!name="Br_598"],
		599	ERR278578[&!name="Br_599"],
		600	ERR117619[&!name="Br_600"],
		601	ERR114451[&!name="Br_601"],
		602	ERR117624[&!name="Br_602"],
		603	ERR114450[&!name="Br_603"],
		604	ERR266594[&!name="Br_604"],
		605	ERR403400[&!name="Br_605"],
		606	ERR351929[&!name="Br_606"],
		607	ERR181955[&!name="Br_607"],
		608	ERR181704[&!name="Br_608"],
		609	ERR176550[&!name="Br_609"],
		610	ERR161019[&!name="Br_610"],
		611	ERR144546[&!name="Br_611"],
		612	ERR133905[&!name="Br_612"],
		613	ERR133857[&!name="Br_613"],
		614	ERR114461[&!name="Br_614"],
		615	ERR294256[&!name="Br_615"],
		616	ERR403377[&!name="Br_616"],
		617	ERR266571[&!name="Br_617"],
		618	B68-2_1797[&!name="Br_618"],
		619	ERR330676[&!name="Br_619"],
		620	ERR387056[&!name="Br_620"],
		621	ERR257909[&!name="Br_621"],
		622	ERR211994[&!name="Br_622"],
		623	ERR176488[&!name="Br_623"],
		624	ERR176829[&!name="Br_624"],
		625	ERR230083[&!name="Br_625"],
		626	ERR270635[&!name="Br_626"],
		627	ERR330674[&!name="Br_627"],
		628	ERR266598[&!name="Br_628"],
		629	ERR403404[&!name="Br_629"],
		630	ERR387045[&!name="Br_630"],
		631	ERR182048[&!name="Br_631"],
		632	ERR163993[&!name="Br_632"],
		633	ERR266586[&!name="Br_633"],
		634	ERR403392[&!name="Br_634"],
		635	ERR181826[&!name="Br_635"],
		636	ERR270675[&!name="Br_636"],
		637	ERR294272[&!name="Br_637"],
		638	ERR123905[&!name="Br_638"],
		639	ERR230059[&!name="Br_639"],
		640	ERR230042[&!name="Br_640"],
		641	ERR330662[&!name="Br_641"],
		642	ERR228219[&!name="Br_642"],
		643	ERR294192[&!name="Br_643"],
		644	ERR294245[&!name="Br_644"],
		645	ERR161116[&!name="Br_645"],
		646	ERR114458[&!name="Br_646"],
		647	ERR270709[&!name="Br_647"],
		648	ERR228272[&!name="Br_648"],
		649	ERR294188[&!name="Br_649"],
		650	ERR386934[&!name="Br_650"],
		651	ERR278575[&!name="Br_651"],
		652	ERR270652[&!name="Br_652"],
		653	ERR484740[&!name="Br_653"],
		654	ERR266604[&!name="Br_654"],
		655	ERR330651[&!name="Br_655"],
		656	ERR181890[&!name="Br_656"],
		657	ERR176579[&!name="Br_657"],
		658	ERR176586[&!name="Br_658"],
		659	ERR176724[&!name="Br_659"],
		660	ERR176707[&!name="Br_660"],
		661	ERR323103[&!name="Br_661"],
		662	ERR473330[&!name="Br_662"],
		663	ERR161136[&!name="Br_663"],
		664	ERR161142[&!name="Br_664"],
		665	ERR228188[&!name="Br_665"],
		666	ERR270631[&!name="Br_666"],
		667	ERR228148[&!name="Br_667"],
		668	ERR046909[&!name="Br_668"],
		669	ERR046817[&!name="Br_669"],
		670	ERR072018[&!name="Br_670"],
		671	ERR046956[&!name="Br_671"],
		672	ERR230077[&!name="Br_672"],
		673	ERR330703[&!name="Br_673"],
		674	ERR330684[&!name="Br_674"],
		675	ERR161093[&!name="Br_675"],
		676	ERR221646[&!name="Br_676"],
		677	ERR221644[&!name="Br_677"],
		678	ERR182051[&!name="Br_678"],
		679	ERR221645[&!name="Br_679"],
		680	ERR181968[&!name="Br_680"],
		681	ERR182050[&!name="Br_681"],
		682	ERR181972[&!name="Br_682"],
		683	ERR216936[&!name="Br_683"],
		684	ERR216935[&!name="Br_684"],
		685	ERR473347[&!name="Br_685"],
		686	ERR190329[&!name="Br_686"],
		687	ERR212025[&!name="Br_687"],
		688	ERR161067[&!name="Br_688"],
		689	ERR221543[&!name="Br_689"],
		690	ERR161117[&!name="Br_690"],
		691	ERR161066[&!name="Br_691"],
		692	ERR330680[&!name="Br_692"],
		693	ERR176594[&!name="Br_693"],
		694	ERR176808[&!name="Br_694"],
		695	ERR212158[&!name="Br_695"],
		696	ERR176762[&!name="Br_696"],
		697	ERR228190[&!name="Br_697"],
		698	ERR181901[&!name="Br_698"],
		699	ERR161196[&!name="Br_699"],
		700	ERR176608[&!name="Br_700"],
		701	ERR126610[&!name="Br_701"],
		702	ERR126611[&!name="Br_702"],
		703	ERR190381[&!name="Br_703"],
		704	ERR176804[&!name="Br_704"],
		705	ERR176824[&!name="Br_705"],
		706	ERR126635[&!name="Br_706"],
		707	ERR176529[&!name="Br_707"],
		708	ERR181967[&!name="Br_708"],
		709	ERR176598[&!name="Br_709"],
		710	ERR212082[&!name="Br_710"],
		711	ERR176756[&!name="Br_711"],
		712	ERR176538[&!name="Br_712"],
		713	ERR190392[&!name="Br_713"],
		714	ERR176761[&!name="Br_714"],
		715	ERR221595[&!name="Br_715"],
		716	ERR161052[&!name="Br_716"],
		717	ERR176636[&!name="Br_717"],
		718	ERR176733[&!name="Br_718"],
		719	ERR221547[&!name="Br_719"],
		720	ERR164007[&!name="Br_720"],
		721	ERR190380[&!name="Br_721"],
		722	ERR221527[&!name="Br_722"],
		723	ERR176625[&!name="Br_723"],
		724	ERR176811[&!name="Br_724"],
		725	ERR176585[&!name="Br_725"],
		726	ERR161042[&!name="Br_726"],
		727	ERR190396[&!name="Br_727"],
		728	ERR212076[&!name="Br_728"],
		729	ERR323076[&!name="Br_729"],
		730	ERR386991[&!name="Br_730"],
		731	ERR294265[&!name="Br_731"],
		732	ERR046952[&!name="Br_732"],
		733	ERR046930[&!name="Br_733"],
		734	ERR039340[&!name="Br_734"],
		735	ERR039339[&!name="Br_735"],
		736	ERR278555[&!name="Br_736"],
		737	ERR386914[&!name="Br_737"],
		738	ERR046929[&!name="Br_738"],
		739	ERR046953[&!name="Br_739"],
		740	ERR046948[&!name="Br_740"],
		741	ERR046951[&!name="Br_741"],
		742	ERR046932[&!name="Br_742"],
		743	ERR123945[&!name="Br_743"],
		744	ERR144585[&!name="Br_744"],
		745	ERR024355[&!name="Br_745"],
		746	ERR257900[&!name="Br_746"],
		747	ERR257901[&!name="Br_747"],
		748	ERR108427[&!name="Br_748"],
		749	ERR067708[&!name="Br_749"],
		750	ERR234625[&!name="Br_750"],
		751	ERR067676[&!name="Br_751"],
		752	ERR137199[&!name="Br_752"],
		753	ERR117647[&!name="Br_753"],
		754	ERR234592[&!name="Br_754"],
		755	ERR158571[&!name="Br_755"],
		756	ERR133803[&!name="Br_756"],
		757	ERR108460[&!name="Br_757"],
		758	ERR108432[&!name="Br_758"],
		759	ERR403320[&!name="Br_759"],
		760	ERR133841[&!name="Br_760"],
		761	ERR067614[&!name="Br_761"],
		762	ERR133817[&!name="Br_762"],
		763	ERR133813[&!name="Br_763"],
		764	ERR403369[&!name="Br_764"],
		765	ERR266602[&!name="Br_765"],
		766	ERR403408[&!name="Br_766"],
		767	ERR351923[&!name="Br_767"],
		768	ERR266563[&!name="Br_768"],
		769	ERR133808[&!name="Br_769"],
		770	ERR046888[&!name="Br_770"],
		771	ERR046899[&!name="Br_771"],
		772	ERR046833[&!name="Br_772"],
		773	ERR230110[&!name="Br_773"],
		774	ERR228276[&!name="Br_774"],
		775	ERR403294[&!name="Br_775"],
		776	ERR108442[&!name="Br_776"],
		777	ERR144592[&!name="Br_777"],
		778	ERR108424[&!name="Br_778"],
		779	ERR137191[&!name="Br_779"],
		780	ERR229991[&!name="Br_780"],
		781	ERR228023[&!name="Br_781"],
		782	ERR137238[&!name="Br_782"],
		783	ERR133807[&!name="Br_783"],
		784	ERR067579[&!name="Br_784"],
		785	ERR067680[&!name="Br_785"],
		786	ERR144602[&!name="Br_786"],
		787	ERR144557[&!name="Br_787"],
		788	ERR117662[&!name="Br_788"],
		789	ERR190376[&!name="Br_789"],
		790	ERR047016[&!name="Br_790"],
		791	ERR047005[&!name="Br_791"],
		792	ERR046776[&!name="Br_792"],
		793	ERR046778[&!name="Br_793"],
		794	ERR046777[&!name="Br_794"],
		795	ERR047008[&!name="Br_795"],
		796	ERR047006[&!name="Br_796"],
		797	ERR278527[&!name="Br_797"],
		798	ERR117650[&!name="Br_798"],
		799	ERR067726[&!name="Br_799"],
		800	ERR270632[&!name="Br_800"],
		801	ERR026472[&!name="Br_801"],
		802	ERR025452[&!name="Br_802"],
		803	ERR403265[&!name="Br_803"],
		804	B92_1794[&!name="Br_804"],
		805	ERR228063[&!name="Br_805"],
		806	ERR067735[&!name="Br_806"],
		807	ERR108504[&!name="Br_807"],
		808	ERR108478[&!name="Br_808"],
		809	ERR108508[&!name="Br_809"],
		810	ERR067602[&!name="Br_810"],
		811	ERR227994[&!name="Br_811"],
		812	ERR067678[&!name="Br_812"],
		813	ERR228224[&!name="Br_813"],
		814	ERR234699[&!name="Br_814"],
		815	ERR046821[&!name="Br_815"],
		816	ERR046903[&!name="Br_816"],
		817	ERR046944[&!name="Br_817"],
		818	ERR046796[&!name="Br_818"],
		819	ERR072083[&!name="Br_819"],
		820	ERR047891[&!name="Br_820"],
		821	ERR072082[&!name="Br_821"],
		822	ERR046977[&!name="Br_822"],
		823	ERR047886[&!name="Br_823"],
		824	ERR228145[&!name="Br_824"],
		825	ERR163969[&!name="Br_825"],
		826	ERR176792[&!name="Br_826"],
		827	ERR181903[&!name="Br_827"],
		828	ERR181964[&!name="Br_828"],
		829	ERR212030[&!name="Br_829"],
		830	ERR176590[&!name="Br_830"],
		831	ERR176537[&!name="Br_831"],
		832	ERR212143[&!name="Br_832"],
		833	ERR176776[&!name="Br_833"],
		834	ERR211995[&!name="Br_834"],
		835	ERR221535[&!name="Br_835"],
		836	ERR181679[&!name="Br_836"],
		837	ERR212046[&!name="Br_837"],
		838	ERR176768[&!name="Br_838"],
		839	ERR212047[&!name="Br_839"],
		840	ERR212020[&!name="Br_840"],
		841	ERR294269[&!name="Br_841"],
		842	ERR387043[&!name="Br_842"],
		843	ERR190375[&!name="Br_843"],
		844	ERR181776[&!name="Br_844"],
		845	ERR176457[&!name="Br_845"],
		846	ERR072093[&!name="Br_846"],
		847	ERR046754[&!name="Br_847"],
		848	ERR046751[&!name="Br_848"],
		849	ERR046752[&!name="Br_849"],
		850	ERR046926[&!name="Br_850"],
		851	ERR294203[&!name="Br_851"],
		852	ERR386975[&!name="Br_852"],
		853	ERR072051[&!name="Br_853"],
		854	ERR386997[&!name="Br_854"],
		855	ERR046767[&!name="Br_855"],
		856	ERR228121[&!name="Br_856"],
		857	ERR270628[&!name="Br_857"],
		858	ERR072105[&!name="Br_858"],
		859	ERR114464[&!name="Br_859"],
		860	ERR228119[&!name="Br_860"],
		861	ERR046765[&!name="Br_861"],
		862	ERR040101[&!name="Br_862"],
		863	ERR040103[&!name="Br_863"],
		864	ERR046879[&!name="Br_864"],
		865	ERR046878[&!name="Br_865"],
		866	ERR046876[&!name="Br_866"],
		867	ERR046877[&!name="Br_867"],
		868	ERR072013[&!name="Br_868"],
		869	ERR046927[&!name="Br_869"],
		870	ERR117690[&!name="Br_870"],
		871	ERR040098[&!name="Br_871"],
		872	ERR025838[&!name="Br_872"],
		873	ERR025837[&!name="Br_873"],
		874	ERR046768[&!name="Br_874"],
		875	ERR040097[&!name="Br_875"],
		876	ERR040095[&!name="Br_876"],
		877	ERR040099[&!name="Br_877"],
		878	ERR072046[&!name="Br_878"],
		879	ERR046766[&!name="Br_879"],
		880	ERR040094[&!name="Br_880"],
		881	ERR046756[&!name="Br_881"],
		882	ERR040104[&!name="Br_882"],
		883	ERR040100[&!name="Br_883"],
		884	ERR040102[&!name="Br_884"],
		885	ERR046758[&!name="Br_885"],
		886	ERR230101[&!name="Br_886"],
		887	ERR040096[&!name="Br_887"],
		888	ERR403386[&!name="Br_888"],
		889	ERR123920[&!name="Br_889"],
		890	ERR072047[&!name="Br_890"],
		891	ERR072044[&!name="Br_891"],
		892	ERR072041[&!name="Br_892"],
		893	ERR266580[&!name="Br_893"],
		894	ERR072042[&!name="Br_894"],
		895	ERR114447[&!name="Br_895"],
		896	ERR228124[&!name="Br_896"],
		897	ERR046760[&!name="Br_897"],
		898	ERR387050[&!name="Br_898"],
		899	ERR046764[&!name="Br_899"],
		900	ERR046920[&!name="Br_900"],
		901	ERR046820[&!name="Br_901"],
		902	ERR046761[&!name="Br_902"],
		903	ERR040105[&!name="Br_903"],
		904	ERR072048[&!name="Br_904"],
		905	ERR387028[&!name="Br_905"],
		906	ERR266582[&!name="Br_906"],
		907	ERR403388[&!name="Br_907"],
		908	ERR228288[&!name="Br_908"],
		909	ERR330659[&!name="Br_909"],
		910	ERR046753[&!name="Br_910"],
		911	ERR046928[&!name="Br_911"],
		912	ERR046925[&!name="Br_912"],
		913	ERR278567[&!name="Br_913"],
		914	ERR386926[&!name="Br_914"],
		915	ERR072050[&!name="Br_915"],
		916	ERR038255[&!name="Br_916"],
		917	ERR038254[&!name="Br_917"],
		918	ERR072045[&!name="Br_918"],
		919	ERR046759[&!name="Br_919"],
		920	ERR038284[&!name="Br_920"],
		921	ERR387037[&!name="Br_921"],
		922	ERR038283[&!name="Br_922"],
		923	ERR046763[&!name="Br_923"],
		924	ERR046762[&!name="Br_924"],
		925	ERR046755[&!name="Br_925"],
		926	ERR330668[&!name="Br_926"],
		927	ERR029211[&!name="Br_927"],
		928	ERR029202[&!name="Br_928"],
		929	ERR351919[&!name="Br_929"],
		930	ERR046998[&!name="Br_930"],
		931	ERR072019[&!name="Br_931"],
		932	ERR072035[&!name="Br_932"],
		933	ERR047011[&!name="Br_933"],
		934	ERR047009[&!name="Br_934"],
		935	ERR161113[&!name="Br_935"],
		936	ERR161110[&!name="Br_936"],
		937	ERR161055[&!name="Br_937"],
		938	ERR067666[&!name="Br_938"],
		939	ERR133864[&!name="Br_939"],
		940	ERR133964[&!name="Br_940"],
		941	ERR266534[&!name="Br_941"],
		942	ERR403340[&!name="Br_942"],
		943	ERR294180[&!name="Br_943"],
		944	ERR067685[&!name="Br_944"],
		945	ERR229990[&!name="Br_945"],
		946	ERR403231[&!name="Br_946"],
		947	ERR229937[&!name="Br_947"],
		948	ERR067763[&!name="Br_948"],
		949	ERR229942[&!name="Br_949"],
		950	ERR133830[&!name="Br_950"],
		951	ERR234599[&!name="Br_951"],
		952	ERR403292[&!name="Br_952"],
		953	ERR108457[&!name="Br_953"],
		954	ERR133893[&!name="Br_954"],
		955	ERR133938[&!name="Br_955"],
		956	ERR330660[&!name="Br_956"],
		957	ERR114456[&!name="Br_957"],
		958	ERR351938[&!name="Br_958"],
		959	ERR228210[&!name="Br_959"],
		960	ERR133980[&!name="Br_960"],
		961	ERR228035[&!name="Br_961"],
		962	ERR228055[&!name="Br_962"],
		963	ERR234696[&!name="Br_963"],
		964	ERR403291[&!name="Br_964"],
		965	ERR067719[&!name="Br_965"],
		966	ERR212015[&!name="Br_966"],
		967	ERR230001[&!name="Br_967"],
		968	ERR133989[&!name="Br_968"],
		969	ERR234578[&!name="Br_969"],
		970	ERR330698[&!name="Br_970"],
		971	ERR028621[&!name="Br_971"],
		972	ERR181942[&!name="Br_972"],
		973	ERR216945[&!name="Br_973"],
		974	ERR176449[&!name="Br_974"],
		975	ERR403330[&!name="Br_975"],
		976	ERR266524[&!name="Br_976"],
		977	ERR108466[&!name="Br_977"],
		978	ERR229967[&!name="Br_978"],
		979	ERR229963[&!name="Br_979"],
		980	ERR108463[&!name="Br_980"],
		981	ERR108468[&!name="Br_981"],
		982	ERR234694[&!name="Br_982"],
		983	ERR117653[&!name="Br_983"],
		984	ERR278525[&!name="Br_984"],
		985	ERR228243[&!name="Br_985"],
		986	ERR351896[&!name="Br_986"],
		987	ERR067756[&!name="Br_987"],
		988	ERR158612[&!name="Br_988"],
		989	ERR137213[&!name="Br_989"],
		990	ERR067682[&!name="Br_990"],
		991	ERR133828[&!name="Br_991"],
		992	ERR403317[&!name="Br_992"],
		993	ERR133934[&!name="Br_993"],
		994	ERR403274[&!name="Br_994"],
		995	ERR067640[&!name="Br_995"],
		996	ERR137261[&!name="Br_996"],
		997	ERR228000[&!name="Br_997"],
		998	ERR228047[&!name="Br_998"],
		999	ERR229948[&!name="Br_999"],
		1000	ERR229956[&!name="Br_1000"],
		1001	ERR230094[&!name="Br_1001"],
		1002	ERR133909[&!name="Br_1002"],
		1003	ERR403261[&!name="Br_1003"],
		1004	ERR403260[&!name="Br_1004"],
		1005	ERR137197[&!name="Br_1005"],
		1006	ERR228057[&!name="Br_1006"],
		1007	ERR133835[&!name="Br_1007"],
		1008	ERR133836[&!name="Br_1008"],
		1009	ERR144629[&!name="Br_1009"],
		1010	ERR133881[&!name="Br_1010"],
		1011	ERR108448[&!name="Br_1011"],
		1012	ERR029201[&!name="Br_1012"],
		1013	ERR026475[&!name="Br_1013"],
		1014	ERR330687[&!name="Br_1014"],
		1015	ERR403416[&!name="Br_1015"],
		1016	ERR266610[&!name="Br_1016"],
		1017	ERR330663[&!name="Br_1017"],
		1018	ERR351897[&!name="Br_1018"],
		1019	ERR216923[&!name="Br_1019"],
		1020	ERR257895[&!name="Br_1020"],
		1021	ERR257894[&!name="Br_1021"],
		1022	ERR257893[&!name="Br_1022"],
		1023	ERR047015[&!name="Br_1023"],
		1024	ERR278581[&!name="Br_1024"],
		1025	ERR386940[&!name="Br_1025"],
		1026	ERR212036[&!name="Br_1026"],
		1027	ERR270721[&!name="Br_1027"],
		1028	ERR228232[&!name="Br_1028"],
		1029	ERR039342[&!name="Br_1029"],
		1030	ERR039341[&!name="Br_1030"],
		1031	ERR046831[&!name="Br_1031"],
		1032	ERR046890[&!name="Br_1032"],
		1033	ERR294254[&!name="Br_1033"],
		1034	ERR117631[&!name="Br_1034"],
		1035	ERR133897[&!name="Br_1035"],
		1036	ERR133974[&!name="Br_1036"],
		1037	ERR228067[&!name="Br_1037"],
		1038	ERR039343[&!name="Br_1038"],
		1039	ERR257903[&!name="Br_1039"],
		1040	ERR126641[&!name="Br_1040"],
		1041	ERR228135[&!name="Br_1041"],
		1042	ERR114487[&!name="Br_1042"],
		1043	ERR387061[&!name="Br_1043"],
		1044	ERR270764[&!name="Br_1044"],
		1045	ERR403326[&!name="Br_1045"],
		1046	ERR266520[&!name="Br_1046"],
		1047	ERR072028[&!name="Br_1047"],
		1048	ERR047000[&!name="Br_1048"],
		1049	ERR221534[&!name="Br_1049"],
		1050	ERR403333[&!name="Br_1050"],
		1051	ERR266527[&!name="Br_1051"],
		1052	ERR212011[&!name="Br_1052"],
		1053	ERR473286[&!name="Br_1053"],
		1054	ERR212095[&!name="Br_1054"],
		1055	ERR212092[&!name="Br_1055"],
		1056	ERR221533[&!name="Br_1056"],
		1057	ERR161102[&!name="Br_1057"],
		1058	ERR182055[&!name="Br_1058"],
		1059	ERR161179[&!name="Br_1059"],
		1060	ERR126642[&!name="Br_1060"],
		1061	ERR270649[&!name="Br_1061"],
		1062	ERR123948[&!name="Br_1062"],
		1063	ERR046859[&!name="Br_1063"],
		1064	ERR046902[&!name="Br_1064"],
		1065	ERR046984[&!name="Br_1065"],
		1066	ERR176728[&!name="Br_1066"],
		1067	ERR330734[&!name="Br_1067"],
		1068	ERR230070[&!name="Br_1068"],
		1069	ERR294205[&!name="Br_1069"],
		1070	ERR181690[&!name="Br_1070"],
		1071	ERR126619[&!name="Br_1071"],
		1072	ERR181923[&!name="Br_1072"],
		1073	ERR403420[&!name="Br_1073"],
		1074	ERR266614[&!name="Br_1074"],
		1075	ERR323077[&!name="Br_1075"],
		1076	ERR386825[&!name="Br_1076"],
		1077	ERR351917[&!name="Br_1077"],
		1078	ERR351893[&!name="Br_1078"],
		1079	ERR126643[&!name="Br_1079"],
		1080	ERR212101[&!name="Br_1080"],
		1081	ERR176589[&!name="Br_1081"],
		1082	ERR176583[&!name="Br_1082"],
		1083	ERR221528[&!name="Br_1083"],
		1084	ERR176655[&!name="Br_1084"],
		1085	ERR176632[&!name="Br_1085"],
		1086	ERR176522[&!name="Br_1086"],
		1087	ERR212099[&!name="Br_1087"],
		1088	ERR117642[&!name="Br_1088"],
		1089	ERR072089[&!name="Br_1089"],
		1090	ERR072090[&!name="Br_1090"],
		1091	ERR072088[&!name="Br_1091"],
		1092	ERR330655[&!name="Br_1092"],
		1093	ERR117682[&!name="Br_1093"],
		1094	ERR228265[&!name="Br_1094"],
		1095	ERR228229[&!name="Br_1095"],
		1096	ERR473348[&!name="Br_1096"],
		1097	ERR212050[&!name="Br_1097"],
		1098	ERR181847[&!name="Br_1098"],
		1099	ERR126632[&!name="Br_1099"],
		1100	ERR270656[&!name="Br_1100"],
		1101	ERR386976[&!name="Br_1101"],
		1102	ERR124641[&!name="Br_1102"],
		1103	ERR161177[&!name="Br_1103"],
		1104	ERR181742[&!name="Br_1104"],
		1105	ERR163949[&!name="Br_1105"],
		1106	ERR181827[&!name="Br_1106"],
		1107	ERR212156[&!name="Br_1107"],
		1108	ERR212051[&!name="Br_1108"],
		1109	ERR323042[&!name="Br_1109"],
		1110	ERR212154[&!name="Br_1110"],
		1111	ERR161111[&!name="Br_1111"],
		1112	ERR163931[&!name="Br_1112"],
		1113	ERR216982[&!name="Br_1113"],
		1114	ERR163938[&!name="Br_1114"],
		1115	ERR181789[&!name="Br_1115"],
		1116	ERR046869[&!name="Br_1116"],
		1117	ERR046868[&!name="Br_1117"],
		1118	ERR228198[&!name="Br_1118"],
		1119	ERR228236[&!name="Br_1119"],
		1120	ERR228258[&!name="Br_1120"],
		1121	ERR351933[&!name="Br_1121"],
		1122	ERR330678[&!name="Br_1122"],
		1123	ERR330689[&!name="Br_1123"],
		1124	ERR278548[&!name="Br_1124"],
		1125	ERR228254[&!name="Br_1125"],
		1126	ERR230039[&!name="Br_1126"],
		1127	ERR386907[&!name="Br_1127"],
		1128	ERR330673[&!name="Br_1128"],
		1129	ERR294215[&!name="Br_1129"],
		1130	ERR114459[&!name="Br_1130"],
		1131	ERR117705[&!name="Br_1131"],
		1132	ERR117668[&!name="Br_1132"],
		1133	ERR387010[&!name="Br_1133"],
		1134	ERR228290[&!name="Br_1134"],
		1135	ERR278563[&!name="Br_1135"],
		1136	ERR386922[&!name="Br_1136"],
		1137	ERR038285[&!name="Br_1137"],
		1138	ERR038286[&!name="Br_1138"],
		1139	ERR038253[&!name="Br_1139"],
		1140	ERR039346[&!name="Br_1140"],
		1141	ERR046919[&!name="Br_1141"],
		1142	ERR046910[&!name="Br_1142"],
		1143	ERR046904[&!name="Br_1143"],
		1144	ERR038256[&!name="Br_1144"],
		1145	ERR038257[&!name="Br_1145"],
		1146	ERR046791[&!name="Br_1146"],
		1147	ERR046784[&!name="Br_1147"],
		1148	ERR046787[&!name="Br_1148"],
		1149	ERR046793[&!name="Br_1149"],
		1150	ERR046786[&!name="Br_1150"],
		1151	ERR117676[&!name="Br_1151"],
		1152	ERR228132[&!name="Br_1152"],
		1153	ERR403383[&!name="Br_1153"],
		1154	ERR278536[&!name="Br_1154"],
		1155	ERR266577[&!name="Br_1155"],
		1156	ERR386895[&!name="Br_1156"],
		1157	ERR351924[&!name="Br_1157"],
		1158	ERR278519[&!name="Br_1158"],
		1159	ERR294247[&!name="Br_1159"],
		1160	ERR230097[&!name="Br_1160"],
		1161	ERR270682[&!name="Br_1161"],
		1162	ERR117688[&!name="Br_1162"],
		1163	ERR387052[&!name="Br_1163"],
		1164	ERR270794[&!name="Br_1164"],
		1165	ERR270766[&!name="Br_1165"],
		1166	ERR270716[&!name="Br_1166"],
		1167	ERR046794[&!name="Br_1167"],
		1168	ERR046790[&!name="Br_1168"],
		1169	ERR046788[&!name="Br_1169"],
		1170	ERR046789[&!name="Br_1170"],
		1171	ERR046913[&!name="Br_1171"],
		1172	ERR038295[&!name="Br_1172"],
		1173	ERR038294[&!name="Br_1173"],
		1174	ERR038296[&!name="Br_1174"],
		1175	ERR038297[&!name="Br_1175"],
		1176	ERR046792[&!name="Br_1176"],
		1177	ERR046800[&!name="Br_1177"],
		1178	ERR046795[&!name="Br_1178"],
		1179	ERR046785[&!name="Br_1179"],
		1180	ERR228114[&!name="Br_1180"],
		1181	ERR046911[&!name="Br_1181"],
		1182	ERR386969[&!name="Br_1182"],
		1183	ERR230021[&!name="Br_1183"],
		1184	ERR072087[&!name="Br_1184"],
		1185	ERR330670[&!name="Br_1185"],
		1186	ERR046853[&!name="Br_1186"],
		1187	ERR046851[&!name="Br_1187"],
		1188	ERR046852[&!name="Br_1188"],
		1189	ERR228103[&!name="Br_1189"],
		1190	ERR228138[&!name="Br_1190"],
		1191	ERR228107[&!name="Br_1191"],
		1192	ERR386918[&!name="Br_1192"],
		1193	ERR278559[&!name="Br_1193"],
		1194	ERR117726[&!name="Br_1194"],
		1195	ERR117689[&!name="Br_1195"],
		1196	ERR117732[&!name="Br_1196"],
		1197	ERR046917[&!name="Br_1197"],
		1198	ERR270790[&!name="Br_1198"],
		1199	ERR351932[&!name="Br_1199"],
		1200	ERR403346[&!name="Br_1200"],
		1201	ERR266540[&!name="Br_1201"],
		1202	ERR046783[&!name="Br_1202"],
		1203	ERR046782[&!name="Br_1203"],
		1204	ERR330704[&!name="Br_1204"],
		1205	ERR038279[&!name="Br_1205"],
		1206	ERR038281[&!name="Br_1206"],
		1207	ERR228246[&!name="Br_1207"],
		1208	ERR046985[&!name="Br_1208"],
		1209	ERR038274[&!name="Br_1209"],
		1210	ERR038276[&!name="Br_1210"],
		1211	ERR038275[&!name="Br_1211"],
		1212	ERR117635[&!name="Br_1212"],
		1213	ERR072096[&!name="Br_1213"],
		1214	ERR046908[&!name="Br_1214"],
		1215	ERR046798[&!name="Br_1215"],
		1216	ERR046822[&!name="Br_1216"],
		1217	ERR046797[&!name="Br_1217"],
		1218	ERR046843[&!name="Br_1218"],
		1219	ERR046799[&!name="Br_1219"],
		1220	ERR114477[&!name="Br_1220"],
		1221	ERR046742[&!name="Br_1221"],
		1222	ERR278546[&!name="Br_1222"],
		1223	ERR386905[&!name="Br_1223"],
		1224	ERR117736[&!name="Br_1224"],
		1225	ERR114497[&!name="Br_1225"],
		1226	ERR266549[&!name="Br_1226"],
		1227	ERR403355[&!name="Br_1227"],
		1228	ERR278549[&!name="Br_1228"],
		1229	ERR484741[&!name="Br_1229"],
		1230	ERR230090[&!name="Br_1230"],
		1231	ERR046975[&!name="Br_1231"],
		1232	ERR046739[&!name="Br_1232"],
		1233	ERR072020[&!name="Br_1233"],
		1234	ERR046991[&!name="Br_1234"],
		1235	ERR046976[&!name="Br_1235"],
		1236	ERR072036[&!name="Br_1236"],
		1237	ERR046962[&!name="Br_1237"],
		1238	ERR046946[&!name="Br_1238"],
		1239	ERR072034[&!name="Br_1239"],
		1240	ERR046988[&!name="Br_1240"],
		1241	ERR046980[&!name="Br_1241"],
		1242	ERR330661[&!name="Br_1242"],
		1243	ERR046931[&!name="Br_1243"],
		1244	ERR278523[&!name="Br_1244"],
		1245	ERR161036[&!name="Br_1245"],
		1246	ERR117693[&!name="Br_1246"],
		1247	ERR176793[&!name="Br_1247"],
		1248	ERR046731[&!name="Br_1248"],
		1249	ERR039325[&!name="Br_1249"],
		1250	ERR039326[&!name="Br_1250"],
		1251	ERR072100[&!name="Br_1251"],
		1252	ERR046906[&!name="Br_1252"],
		1253	ERR046912[&!name="Br_1253"],
		1254	ERR046916[&!name="Br_1254"],
		1255	ERR114484[&!name="Br_1255"],
		1256	ERR046842[&!name="Br_1256"],
		1257	ERR046819[&!name="Br_1257"],
		1258	ERR046950[&!name="Br_1258"],
		1259	ERR046841[&!name="Br_1259"],
		1260	ERR039328[&!name="Br_1260"],
		1261	ERR040109[&!name="Br_1261"],
		1262	ERR046733[&!name="Br_1262"],
		1263	ERR046960[&!name="Br_1263"],
		1264	ERR046738[&!name="Br_1264"],
		1265	ERR046743[&!name="Br_1265"],
		1266	ERR039327[&!name="Br_1266"],
		1267	ERR046744[&!name="Br_1267"],
		1268	ERR039329[&!name="Br_1268"],
		1269	ERR046745[&!name="Br_1269"],
		1270	ERR046840[&!name="Br_1270"],
		1271	ERR046737[&!name="Br_1271"],
		1272	ERR046971[&!name="Br_1272"],
		1273	ERR046825[&!name="Br_1273"],
		1274	ERR046943[&!name="Br_1274"],
		1275	ERR072017[&!name="Br_1275"],
		1276	ERR046986[&!name="Br_1276"],
		1277	ERR046735[&!name="Br_1277"],
		1278	ERR046923[&!name="Br_1278"],
		1279	ERR046734[&!name="Br_1279"],
		1280	ERR046964[&!name="Br_1280"],
		1281	ERR046924[&!name="Br_1281"],
		1282	ERR294252[&!name="Br_1282"],
		1283	ERR270762[&!name="Br_1283"],
		1284	ERR386821[&!name="Br_1284"],
		1285	ERR351889[&!name="Br_1285"],
		1286	ERR228118[&!name="Br_1286"],
		1287	ERR046746[&!name="Br_1287"],
		1288	ERR046736[&!name="Br_1288"],
		1289	ERR046741[&!name="Br_1289"],
		1290	ERR046740[&!name="Br_1290"],
		1291	ERR038278[&!name="Br_1291"],
		1292	ERR038277[&!name="Br_1292"],
		1293	ERR234594[&!name="Br_1293"],
		1294	ERR234627[&!name="Br_1294"],
		1295	ERR133874[&!name="Br_1295"],
		1296	ERR137251[&!name="Br_1296"],
		1297	ERR067732[&!name="Br_1297"],
		1298	ERR234588[&!name="Br_1298"],
		1299	ERR137224[&!name="Br_1299"],
		1300	ERR228026[&!name="Br_1300"],
		1301	ERR133937[&!name="Br_1301"],
		1302	ERR133833[&!name="Br_1302"],
		1303	ERR046864[&!name="Br_1303"],
		1304	ERR046865[&!name="Br_1304"],
		1305	ERR351904[&!name="Br_1305"],
		1306	ERR351900[&!name="Br_1306"],
		1307	ERR228256[&!name="Br_1307"],
		1308	ERR181681[&!name="Br_1308"],
		1309	ERR117638[&!name="Br_1309"],
		1310	ERR270684[&!name="Br_1310"],
		1311	ERR270777[&!name="Br_1311"],
		1312	ERR278517[&!name="Br_1312"],
		1313	ERR270681[&!name="Br_1313"],
		1314	ERR270796[&!name="Br_1314"],
		1315	ERR270801[&!name="Br_1315"],
		1316	ERR230080[&!name="Br_1316"],
		1317	ERR123942[&!name="Br_1317"],
		1318	ERR270795[&!name="Br_1318"],
		1319	ERR270703[&!name="Br_1319"],
		1320	ERR270705[&!name="Br_1320"],
		1321	ERR473337[&!name="Br_1321"],
		1322	ERR473336[&!name="Br_1322"],
		1323	ERR473295[&!name="Br_1323"],
		1324	ERR126612[&!name="Br_1324"],
		1325	ERR212074[&!name="Br_1325"],
		1326	ERR182031[&!name="Br_1326"],
		1327	ERR161058[&!name="Br_1327"],
		1328	ERR176719[&!name="Br_1328"],
		1329	ERR181796[&!name="Br_1329"],
		1330	ERR161054[&!name="Br_1330"],
		1331	ERR163996[&!name="Br_1331"],
		1332	ERR182027[&!name="Br_1332"],
		1333	ERR161095[&!name="Br_1333"],
		1334	ERR163937[&!name="Br_1334"],
		1335	ERR161028[&!name="Br_1335"],
		1336	ERR212128[&!name="Br_1336"],
		1337	ERR182043[&!name="Br_1337"],
		1338	ERR181731[&!name="Br_1338"],
		1339	ERR323059[&!name="Br_1339"],
		1340	ERR181818[&!name="Br_1340"],
		1341	ERR473360[&!name="Br_1341"],
		1342	ERR181859[&!name="Br_1342"],
		1343	ERR181803[&!name="Br_1343"],
		1344	ERR181838[&!name="Br_1344"],
		1345	ERR181834[&!name="Br_1345"],
		1346	ERR221592[&!name="Br_1346"],
		1347	ERR212169[&!name="Br_1347"],
		1348	ERR323100[&!name="Br_1348"],
		1349	ERR473324[&!name="Br_1349"],
		1350	ERR163986[&!name="Br_1350"],
		1351	ERR182014[&!name="Br_1351"],
		1352	ERR216968[&!name="Br_1352"],
		1353	ERR473344[&!name="Br_1353"],
		1354	ERR221619[&!name="Br_1354"],
		1355	ERR181899[&!name="Br_1355"],
		1356	ERR181684[&!name="Br_1356"],
		1357	ERR221583[&!name="Br_1357"],
		1358	ERR181757[&!name="Br_1358"],
		1359	ERR176815[&!name="Br_1359"],
		1360	ERR176626[&!name="Br_1360"],
		1361	ERR161109[&!name="Br_1361"],
		1362	ERR176660[&!name="Br_1362"],
		1363	ERR228021[&!name="Br_1363"],
		1364	ERR323088[&!name="Br_1364"],
		1365	ERR181987[&!name="Br_1365"],
		1366	ERR216912[&!name="Br_1366"],
		1367	ERR212059[&!name="Br_1367"],
		1368	ERR473369[&!name="Br_1368"],
		1369	ERR176701[&!name="Br_1369"],
		1370	ERR221559[&!name="Br_1370"],
		1371	ERR176703[&!name="Br_1371"],
		1372	ERR163988[&!name="Br_1372"],
		1373	ERR176647[&!name="Br_1373"],
		1374	ERR190366[&!name="Br_1374"],
		1375	ERR176591[&!name="Br_1375"],
		1376	ERR181958[&!name="Br_1376"],
		1377	ERR181882[&!name="Br_1377"],
		1378	ERR181697[&!name="Br_1378"],
		1379	ERR176786[&!name="Br_1379"],
		1380	ERR386956[&!name="Br_1380"],
		1381	ERR278597[&!name="Br_1381"],
		1382	ERR133870[&!name="Br_1382"],
		1383	ERR144578[&!name="Br_1383"],
		1384	ERR386973[&!name="Br_1384"],
		1385	ERR229958[&!name="Br_1385"],
		1386	ERR473351[&!name="Br_1386"],
		1387	ERR386989[&!name="Br_1387"],
		1388	ERR294273[&!name="Br_1388"],
		1389	ERR181988[&!name="Br_1389"],
		1390	ERR176805[&!name="Br_1390"],
		1391	ERR190397[&!name="Br_1391"],
		1392	ERR190385[&!name="Br_1392"],
		1393	ERR230095[&!name="Br_1393"],
		1394	ERR108444[&!name="Br_1394"],
		1395	ERR133801[&!name="Br_1395"],
		1396	ERR403239[&!name="Br_1396"],
		1397	ERR227998[&!name="Br_1397"],
		1398	ERR228008[&!name="Br_1398"],
		1399	ERR228016[&!name="Br_1399"],
		1400	ERR234636[&!name="Br_1400"],
		1401	ERR229987[&!name="Br_1401"],
		1402	ERR067734[&!name="Br_1402"],
		1403	ERR108445[&!name="Br_1403"],
		1404	ERR067675[&!name="Br_1404"],
		1405	ERR067751[&!name="Br_1405"],
		1406	ERR108465[&!name="Br_1406"],
		1407	ERR067703[&!name="Br_1407"],
		1408	ERR403220[&!name="Br_1408"],
		1409	ERR228053[&!name="Br_1409"],
		1410	ERR229959[&!name="Br_1410"],
		1411	ERR234634[&!name="Br_1411"],
		1412	ERR234558[&!name="Br_1412"],
		1413	ERR133832[&!name="Br_1413"],
		1414	ERR133822[&!name="Br_1414"],
		1415	ERR234587[&!name="Br_1415"],
		1416	ERR158599[&!name="Br_1416"],
		1417	ERR028627[&!name="Br_1417"],
		1418	ERR025415[&!name="Br_1418"],
		1419	ERR270672[&!name="Br_1419"],
		1420	ERR270704[&!name="Br_1420"],
		1421	ERR228191[&!name="Br_1421"],
		1422	ERR126638[&!name="Br_1422"],
		1423	ERR114449[&!name="Br_1423"],
		1424	ERR323110[&!name="Br_1424"],
		1425	ERR190395[&!name="Br_1425"],
		1426	ERR386932[&!name="Br_1426"],
		1427	ERR278573[&!name="Br_1427"],
		1428	ERR123904[&!name="Br_1428"],
		1429	ERR123929[&!name="Br_1429"],
		1430	ERR117629[&!name="Br_1430"],
		1431	ERR270787[&!name="Br_1431"],
		1432	ERR270673[&!name="Br_1432"],
		1433	ERR025847[&!name="Br_1433"],
		1434	ERR039344[&!name="Br_1434"],
		1435	ERR025848[&!name="Br_1435"],
		1436	ERR023747[&!name="Br_1436"],
		1437	ERR023746[&!name="Br_1437"],
		1438	ERR025431[&!name="Br_1438"],
		1439	ERR023748[&!name="Br_1439"],
		1440	ERR117656[&!name="Br_1440"],
		1441	ERR046937[&!name="Br_1441"],
		1442	ERR163957[&!name="Br_1442"],
		1443	ERR228268[&!name="Br_1443"],
		1444	ERR137202[&!name="Br_1444"],
		1445	ERR229954[&!name="Br_1445"],
		1446	ERR266525[&!name="Br_1446"],
		1447	ERR403331[&!name="Br_1447"],
		1448	ERR114426[&!name="Br_1448"],
		1449	ERR228156[&!name="Br_1449"],
		1450	ERR108461[&!name="Br_1450"],
		1451	ERR133971[&!name="Br_1451"],
		1452	ERR133965[&!name="Br_1452"],
		1453	ERR117702[&!name="Br_1453"],
		1454	ERR229950[&!name="Br_1454"],
		1455	ERR144618[&!name="Br_1455"],
		1456	ERR144559[&!name="Br_1456"],
		1457	ERR133961[&!name="Br_1457"],
		1458	ERR330701[&!name="Br_1458"],
		1459	B68-1_1797[&!name="Br_1459"],
		1460	ERR403339[&!name="Br_1460"],
		1461	ERR266533[&!name="Br_1461"],
		1462	ERR067670[&!name="Br_1462"],
		1463	ERR330683[&!name="Br_1463"],
		1464	ERR278589[&!name="Br_1464"],
		1465	ERR386948[&!name="Br_1465"],
		1466	ERR117681[&!name="Br_1466"],
		1467	ERR230037[&!name="Br_1467"],
		1468	ERR212124[&!name="Br_1468"],
		1469	ERR234684[&!name="Br_1469"],
		1470	ERR234580[&!name="Br_1470"],
		1471	ERR046874[&!name="Br_1471"],
		1472	ERR046875[&!name="Br_1472"],
		1473	ERR403417[&!name="Br_1473"],
		1474	ERR266611[&!name="Br_1474"],
		1475	ERR294199[&!name="Br_1475"],
		1476	ERR270768[&!name="Br_1476"],
		1477	ERR386971[&!name="Br_1477"],
		1478	ERR046958[&!name="Br_1478"],
		1479	ERR046992[&!name="Br_1479"],
		1480	ERR046959[&!name="Br_1480"],
		1481	ERR046994[&!name="Br_1481"],
		1482	ERR046972[&!name="Br_1482"],
		1483	ERR046993[&!name="Br_1483"],
		1484	ERR046957[&!name="Br_1484"],
		1485	ERR046955[&!name="Br_1485"],
		1486	ERR046973[&!name="Br_1486"],
		1487	ERR046990[&!name="Br_1487"],
		1488	ERR046974[&!name="Br_1488"],
		1489	ERR228044[&!name="Br_1489"],
		1490	ERR114496[&!name="Br_1490"],
		1491	ERR386972[&!name="Br_1491"],
		1492	ERR072098[&!name="Br_1492"],
		1493	ERR028624[&!name="Br_1493"],
		1494	ERR025440[&!name="Br_1494"],
		1495	ERR351899[&!name="Br_1495"],
		1496	ERR114422[&!name="Br_1496"],
		1497	ERR137266[&!name="Br_1497"],
		1498	ERR123924[&!name="Br_1498"],
		1499	ERR229938[&!name="Br_1499"],
		1500	ERR108449[&!name="Br_1500"],
		1501	ERR133818[&!name="Br_1501"],
		1502	ERR229941[&!name="Br_1502"],
		1503	ERR067603[&!name="Br_1503"],
		1504	ERR133878[&!name="Br_1504"],
		1505	ERR108480[&!name="Br_1505"],
		1506	ERR133942[&!name="Br_1506"],
		1507	ERR133800[&!name="Br_1507"],
		1508	ERR108474[&!name="Br_1508"],
		1509	ERR067697[&!name="Br_1509"],
		1510	B80_1805[&!name="Br_1510"],
		1511	ERR330658[&!name="Br_1511"],
		1512	ERR403391[&!name="Br_1512"],
		1513	ERR266585[&!name="Br_1513"],
		1514	ERR023731[&!name="Br_1514"],
		1515	ERR023732[&!name="Br_1515"],
		1516	ERR228102[&!name="Br_1516"],
		1517	ERR351930[&!name="Br_1517"],
		1518	ERR484746[&!name="Br_1518"],
		1519	ERR294270[&!name="Br_1519"],
		1520	ERR117701[&!name="Br_1520"],
		1521	ERR025420[&!name="Br_1521"],
		1522	ERR025424[&!name="Br_1522"],
		1523	ERR023760[&!name="Br_1523"],
		1524	ERR257897[&!name="Br_1524"],
		1525	ERR257904[&!name="Br_1525"],
		1526	ERR257896[&!name="Br_1526"],
		1527	ERR025421[&!name="Br_1527"],
		1528	ERR023758[&!name="Br_1528"],
		1529	ERR023757[&!name="Br_1529"],
		1530	ERR025423[&!name="Br_1530"],
		1531	ERR025422[&!name="Br_1531"],
		1532	ERR023759[&!name="Br_1532"],
		1533	ERR294216[&!name="Br_1533"],
		1534	ERR270653[&!name="Br_1534"],
		1535	ERR046873[&!name="Br_1535"],
		1536	ERR046872[&!name="Br_1536"],
		1537	ERR028613[&!name="Br_1537"],
		1538	ERR025426[&!name="Br_1538"],
		1539	ERR257931[&!name="Br_1539"],
		1540	ERR257934[&!name="Br_1540"],
		1541	ERR025429[&!name="Br_1541"],
		1542	ERR257932[&!name="Br_1542"],
		1543	ERR257933[&!name="Br_1543"],
		1544	ERR257935[&!name="Br_1544"],
		1545	ERR025430[&!name="Br_1545"],
		1546	ERR028612[&!name="Br_1546"],
		1547	ERR114438[&!name="Br_1547"],
		1548	ERR181781[&!name="Br_1548"],
		1549	ERR181832[&!name="Br_1549"],
		1550	ERR181921[&!name="Br_1550"],
		1551	ERR176530[&!name="Br_1551"],
		1552	ERR190358[&!name="Br_1552"],
		1553	ERR473307[&!name="Br_1553"],
		1554	ERR025418[&!name="Br_1554"],
		1555	ERR028626[&!name="Br_1555"],
		1556	ERR025417[&!name="Br_1556"],
		1557	ERR025414[&!name="Br_1557"],
		1558	ERR028625[&!name="Br_1558"],
		1559	ERR025419[&!name="Br_1559"],
		1560	ERR266606[&!name="Br_1560"],
		1561	ERR403412[&!name="Br_1561"],
		1562	ERR351937[&!name="Br_1562"],
		1563	ERR266528[&!name="Br_1563"],
		1564	ERR403334[&!name="Br_1564"],
		1565	ERR294194[&!name="Br_1565"],
		1566	ERR028622[&!name="Br_1566"],
		1567	ERR025441[&!name="Br_1567"],
		1568	ERR133883[&!name="Br_1568"],
		1569	ERR330712[&!name="Br_1569"],
		1570	ERR228242[&!name="Br_1570"],
		1571	ERR228038[&!name="Br_1571"],
		1572	ERR137256[&!name="Br_1572"],
		1573	ERR137228[&!name="Br_1573"],
		1574	ERR229925[&!name="Br_1574"],
		1575	ERR181822[&!name="Br_1575"],
		1576	ERR181756[&!name="Br_1576"],
		1577	ERR176621[&!name="Br_1577"],
		1578	ERR176613[&!name="Br_1578"],
		1579	ERR229932[&!name="Br_1579"],
		1580	ERR108482[&!name="Br_1580"],
		1581	ERR067616[&!name="Br_1581"],
		1582	ERR228160[&!name="Br_1582"],
		1583	ERR403315[&!name="Br_1583"],
		1584	ERR067617[&!name="Br_1584"],
		1585	ERR108476[&!name="Br_1585"],
		1586	ERR108459[&!name="Br_1586"],
		1587	ERR234658[&!name="Br_1587"]
	;
	TREE * UNTITLED = [&R] (((((1:6.8e-05,2:2.3e-05)[&!name="Br_1592"]:0.004401,(((3:0.001851,4:0.00175)[&!name="Br_1595"]:0.001375,5:0.003305)[&!name="Br_1594"]:0.001006,(((6:0.001402,7:0.001803)[&!name="Br_1598"]:0.000602,8:0.002351)[&!name="Br_1597"]:0.001536,9:0.003125)[&!name="Br_1596"]:0.000431)[&!name="Br_1593"]:0.00068)[&!name="Br_1591"]:0.003456,(((10:0.002147,11:0.001742)[&!name="Br_1601"]:0.002169,(12:0.003829,((13:0.002509,(14:0.002974,15:0.002793)[&!name="Br_1605"]:0.000178)[&!name="Br_1604"]:0.001531,((16:0.001927,17:0.001796)[&!name="Br_1607"]:0.000906,(((18:0.001143,(19:2.2e-05,20:1e-06)[&!name="Br_1611"]:0.001526)[&!name="Br_1610"]:0.00047,((21:1e-06,22:1e-06)[&!name="Br_1613"]:0.002279,(((23:0.001525,((24:0.001017,25:0.000663)[&!name="Br_1618"]:0.000376,(26:0.001216,(27:1e-06,((28:1e-06,29:1e-06)[&!name="Br_1622"]:2.2e-05,(30:1e-06,(31:4.4e-05,32:1e-06)[&!name="Br_1624"]:1e-06)[&!name="Br_1623"]:1e-06)[&!name="Br_1621"]:2.2e-05)[&!name="Br_1620"]:0.00079)[&!name="Br_1619"]:0.000226)[&!name="Br_1617"]:8.8e-05)[&!name="Br_1616"]:2.2e-05,((33:8.8e-05,(34:0.000177,(35:1e-06,36:1e-06)[&!name="Br_1628"]:2.3e-05)[&!name="Br_1627"]:1e-06)[&!name="Br_1626"]:0.001657,(37:4.4e-05,(38:1e-06,(39:1e-06,40:1e-06)[&!name="Br_1631"]:2.2e-05)[&!name="Br_1630"]:4.5e-05)[&!name="Br_1629"]:0.001524)[&!name="Br_1625"]:1e-06)[&!name="Br_1615"]:6.6e-05,((41:2.2e-05,(42:4.4e-05,43:4.4e-05)[&!name="Br_1634"]:1e-06)[&!name="Br_1633"]:0.001459,((((44:0.001292,((45:0.000177,46:0.00011)[&!name="Br_1640"]:0.001017,((47:1e-06,48:1e-06)[&!name="Br_1642"]:1e-06,(49:1e-06,50:1e-06)[&!name="Br_1643"]:0.00011)[&!name="Br_1641"]:0.001018)[&!name="Br_1639"]:0.00011)[&!name="Br_1638"]:2.2e-05,((51:0.000665,((((52:7.4e-05,53:2.2e-05)[&!name="Br_1649"]:0.000345,(54:1e-06,55:1e-06)[&!name="Br_1650"]:0.000486)[&!name="Br_1648"]:0.000177,(56:0.000685,(57:0.000199,(((58:0.00011,59:0.000132)[&!name="Br_1655"]:0.000309,60:0.000287)[&!name="Br_1654"]:1e-06,(61:0.000177,(62:0.000265,63:0.000154)[&!name="Br_1657"]:0.000177)[&!name="Br_1656"]:1e-06)[&!name="Br_1653"]:1e-06)[&!name="Br_1652"]:0.00042)[&!name="Br_1651"]:4.4e-05)[&!name="Br_1647"]:0.00011,(((64:0.00011,(65:0.000154,(66:4.4e-05,(67:1e-06,(68:1e-06,69:1e-06)[&!name="Br_1664"]:1e-06)[&!name="Br_1663"]:1e-06)[&!name="Br_1662"]:0.000221)[&!name="Br_1661"]:0.000199)[&!name="Br_1660"]:4.4e-05,(70:0.000287,71:0.000465)[&!name="Br_1665"]:1e-06)[&!name="Br_1659"]:0.000662,(72:0.00011,(((73:1e-06,74:1e-06)[&!name="Br_1669"]:1e-06,75:1e-06)[&!name="Br_1668"]:1e-06,(76:1e-06,77:1e-06)[&!name="Br_1670"]:2.2e-05)[&!name="Br_1667"]:0.000132)[&!name="Br_1666"]:0.000641)[&!name="Br_1658"]:6.6e-05)[&!name="Br_1646"]:0.000101)[&!name="Br_1645"]:7.6e-05,(((78:0.000464,(79:0.000442,80:0.00061)[&!name="Br_1674"]:0.000158)[&!name="Br_1673"]:0.000226,(((81:2.2e-05,82:4.4e-05)[&!name="Br_1677"]:8.8e-05,83:2.2e-05)[&!name="Br_1676"]:0.000287,((84:6.6e-05,(85:1e-06,86:2.2e-05)[&!name="Br_1680"]:4.4e-05)[&!name="Br_1679"]:0.000243,((87:8.8e-05,(88:4.4e-05,89:4.4e-05)[&!name="Br_1683"]:1e-06)[&!name="Br_1682"]:0.000265,(90:2.2e-05,91:1e-06)[&!name="Br_1684"]:0.000375)[&!name="Br_1681"]:1e-06)[&!name="Br_1678"]:2.2e-05)[&!name="Br_1675"]:0.000442)[&!name="Br_1672"]:0.000221,((92:0.000817,(((93:1e-06,94:1e-06)[&!name="Br_1689"]:0.000343,(95:0.000464,((96:1e-06,97:2.2e-05)[&!name="Br_1692"]:0.000596,(98:1e-06,99:8.8e-05)[&!name="Br_1693"]:0.000265)[&!name="Br_1691"]:2.6e-05)[&!name="Br_1690"]:0.000129)[&!name="Br_1688"]:0.000297,(100:0.000752,((101:0.000508,(102:0.000467,(103:0.000464,(104:1e-06,105:1e-06)[&!name="Br_1699"]:0.000353)[&!name="Br_1698"]:8.8e-05)[&!name="Br_1697"]:0.000155)[&!name="Br_1696"]:6.6e-05,(106:0.000243,(107:1e-06,108:2.2e-05)[&!name="Br_1701"]:0.000265)[&!name="Br_1700"]:0.000155)[&!name="Br_1695"]:0.000177)[&!name="Br_1694"]:1e-06)[&!name="Br_1687"]:1e-06)[&!name="Br_1686"]:0.000154,(((109:0.000729,(110:0.000596,((111:1e-06,112:1e-06)[&!name="Br_1707"]:6.6e-05,113:2.2e-05)[&!name="Br_1706"]:0.00042)[&!name="Br_1705"]:4.4e-05)[&!name="Br_1704"]:4.4e-05,((114:0.000486,((115:1e-06,(116:1e-06,117:2.2e-05)[&!name="Br_1712"]:1e-06)[&!name="Br_1711"]:0.000274,118:6.6e-05)[&!name="Br_1710"]:0.000366)[&!name="Br_1709"]:0.000265,(119:2.2e-05,(120:2.2e-05,121:4.4e-05)[&!name="Br_1714"]:4.4e-05)[&!name="Br_1713"]:0.00053)[&!name="Br_1708"]:1e-06)[&!name="Br_1703"]:1e-06,(122:0.000265,123:0.000442)[&!name="Br_1715"]:2.2e-05)[&!name="Br_1702"]:0.00053)[&!name="Br_1685"]:2.2e-05)[&!name="Br_1671"]:2.2e-05)[&!name="Br_1644"]:0.00011)[&!name="Br_1637"]:4.4e-05,(((((124:1e-06,(125:1e-06,126:1e-06)[&!name="Br_1721"]:2.2e-05)[&!name="Br_1720"]:0.001084,127:0.001527)[&!name="Br_1719"]:0.000156,((128:0.000397,129:0.000442)[&!name="Br_1723"]:0.000508,(130:0.000663,(131:0.000796,(132:0.000349,133:0.00021)[&!name="Br_1726"]:0.000424)[&!name="Br_1725"]:2.2e-05)[&!name="Br_1724"]:0.000398)[&!name="Br_1722"]:8.8e-05)[&!name="Br_1718"]:4.4e-05,(((134:0.001216,((135:0.000375,136:0.000288)[&!name="Br_1731"]:0.000618,(((137:0.000287,138:0.000287)[&!name="Br_1734"]:1e-06,(139:0.000331,140:0.000441)[&!name="Br_1735"]:1e-06)[&!name="Br_1733"]:0.000221,(141:9.3e-05,142:1e-06)[&!name="Br_1736"]:0.000835)[&!name="Br_1732"]:8.8e-05)[&!name="Br_1730"]:0.000442)[&!name="Br_1729"]:0.000154,(((143:1e-06,(144:2.2e-05,(145:2.2e-05,146:1e-06)[&!name="Br_1741"]:1e-06)[&!name="Br_1740"]:4.4e-05)[&!name="Br_1739"]:0.000199,147:0.000265)[&!name="Br_1738"]:0.000729,(148:0.001436,((((149:1e-06,150:1e-06)[&!name="Br_1746"]:4.4e-05,151:4.4e-05)[&!name="Br_1745"]:2.2e-05,(152:4.4e-05,153:1e-06)[&!name="Br_1747"]:0.000115)[&!name="Br_1744"]:0.000415,(154:1e-06,(155:4.4e-05,(156:4.4e-05,(157:1e-06,158:1e-06)[&!name="Br_1751"]:8.8e-05)[&!name="Br_1750"]:4.4e-05)[&!name="Br_1749"]:4.4e-05)[&!name="Br_1748"]:0.000707)[&!name="Br_1743"]:0.000287)[&!name="Br_1742"]:0.00011)[&!name="Br_1737"]:0.00011)[&!name="Br_1728"]:1e-06,(((((159:4.4e-05,(160:1e-06,(161:0.000109,162:1e-06)[&!name="Br_1758"]:1e-06)[&!name="Br_1757"]:1e-06)[&!name="Br_1756"]:0.000641,(163:0.000177,((164:1e-06,(165:1e-06,166:1e-06)[&!name="Br_1762"]:1e-06)[&!name="Br_1761"]:4.4e-05,(167:2.2e-05,168:4.4e-05)[&!name="Br_1763"]:4.4e-05)[&!name="Br_1760"]:0.000132)[&!name="Br_1759"]:0.00053)[&!name="Br_1755"]:6.6e-05,((169:0.00095,((170:1e-06,171:1e-06)[&!name="Br_1767"]:0.000574,(172:0.000618,(173:1e-06,174:1e-06)[&!name="Br_1769"]:0.000574)[&!name="Br_1768"]:1e-06)[&!name="Br_1766"]:0.000309)[&!name="Br_1765"]:1e-06,(175:0.00042,176:0.000419)[&!name="Br_1770"]:0.000265)[&!name="Br_1764"]:2.2e-05)[&!name="Br_1754"]:0.000199,(177:0.000841,(((178:1e-06,179:1e-06)[&!name="Br_1774"]:0.000397,180:0.000707)[&!name="Br_1773"]:1e-06,((181:0.000531,(((182:0.000136,183:0.00011)[&!name="Br_1779"]:0.000221,(((184:1e-06,185:4.4e-05)[&!name="Br_1782"]:0.000243,(186:0.000154,(187:0.000221,((188:8.8e-05,189:8.8e-05)[&!name="Br_1786"]:1e-06,(190:1e-06,(191:1e-06,192:1e-06)[&!name="Br_1788"]:1e-06)[&!name="Br_1787"]:6.6e-05)[&!name="Br_1785"]:1e-06)[&!name="Br_1784"]:2.2e-05)[&!name="Br_1783"]:0.000176)[&!name="Br_1781"]:1e-06,(193:0.000375,(194:2.2e-05,(195:0.000111,196:1e-06)[&!name="Br_1791"]:1e-06)[&!name="Br_1790"]:0.000331)[&!name="Br_1789"]:1e-06)[&!name="Br_1780"]:6.6e-05)[&!name="Br_1778"]:2.2e-05,((197:0.000243,(198:0.000155,199:0.000265)[&!name="Br_1794"]:6.6e-05)[&!name="Br_1793"]:0.000132,(200:0.000156,201:0.000367)[&!name="Br_1795"]:0.000229)[&!name="Br_1792"]:1e-06)[&!name="Br_1777"]:2.2e-05)[&!name="Br_1776"]:4.4e-05,(((202:6.6e-05,(203:1e-06,204:1e-06)[&!name="Br_1799"]:4.4e-05)[&!name="Br_1798"]:0.000331,(205:1e-06,206:1e-06)[&!name="Br_1800"]:0.000508)[&!name="Br_1797"]:2.2e-05,(207:0.000221,208:0.000486)[&!name="Br_1801"]:4.4e-05)[&!name="Br_1796"]:8.8e-05)[&!name="Br_1775"]:2.2e-05)[&!name="Br_1772"]:6.6e-05)[&!name="Br_1771"]:0.000265)[&!name="Br_1753"]:0.000155,(((((209:0.000375,210:0.000442)[&!name="Br_1806"]:0.000156,(211:6.6e-05,212:4.4e-05)[&!name="Br_1807"]:0.000486)[&!name="Br_1805"]:0.000442,((213:0.000133,(214:5e-05,215:4.5e-05)[&!name="Br_1810"]:0.000149)[&!name="Br_1809"]:0.000685,((216:0.00106,(217:0.000817,(218:0.000486,((219:0.000508,220:0.00053)[&!name="Br_1816"]:6.6e-05,(221:0.00042,(222:1e-06,(223:1e-06,224:1e-06)[&!name="Br_1819"]:4.4e-05)[&!name="Br_1818"]:0.000442)[&!name="Br_1817"]:0.000199)[&!name="Br_1815"]:4.4e-05)[&!name="Br_1814"]:0.000199)[&!name="Br_1813"]:4.4e-05)[&!name="Br_1812"]:4.4e-05,((((225:2.2e-05,226:4.6e-05)[&!name="Br_1823"]:0.000639,227:0.00053)[&!name="Br_1822"]:0.000177,((228:1e-06,229:4.4e-05)[&!name="Br_1825"]:0.000486,(230:6.6e-05,231:2.2e-05)[&!name="Br_1826"]:0.000464)[&!name="Br_1824"]:0.000331)[&!name="Br_1821"]:0.000132,(232:0.000839,(233:0.000817,((234:2.2e-05,235:4.4e-05)[&!name="Br_1830"]:0.000574,(236:0.000773,(237:0.000353,238:0.000508)[&!name="Br_1832"]:6.6e-05)[&!name="Br_1831"]:8.8e-05)[&!name="Br_1829"]:0.000132)[&!name="Br_1828"]:0.000132)[&!name="Br_1827"]:0.000132)[&!name="Br_1820"]:1e-06)[&!name="Br_1811"]:1e-06)[&!name="Br_1808"]:2.2e-05)[&!name="Br_1804"]:8.8e-05,((239:0.000552,(((240:1e-06,241:1e-06)[&!name="Br_1837"]:0.000243,242:0.00011)[&!name="Br_1836"]:0.00053,((243:0.000257,(244:1e-06,245:5.4e-05)[&!name="Br_1840"]:0.000323)[&!name="Br_1839"]:0.000164,(246:0.000353,(((247:0.000221,(248:0.000132,(249:1e-06,(250:1e-06,(251:1e-06,252:1e-06)[&!name="Br_1848"]:0.000132)[&!name="Br_1847"]:6.6e-05)[&!name="Br_1846"]:6.6e-05)[&!name="Br_1845"]:0.00011)[&!name="Br_1844"]:0.000132,(((253:0.000177,254:0.000155)[&!name="Br_1851"]:0.000353,(((255:1e-06,(256:4.4e-05,257:2.2e-05)[&!name="Br_1855"]:1e-06)[&!name="Br_1854"]:1e-06,258:2.2e-05)[&!name="Br_1853"]:7e-05,259:6.6e-05)[&!name="Br_1852"]:0.000305)[&!name="Br_1850"]:2.2e-05,(((260:0.000243,(261:1e-06,262:1e-06)[&!name="Br_1859"]:0.000441)[&!name="Br_1858"]:2.2e-05,(263:2.2e-05,((264:1e-06,(265:2.2e-05,(266:1e-06,267:1e-06)[&!name="Br_1864"]:1e-06)[&!name="Br_1863"]:2.2e-05)[&!name="Br_1862"]:2.2e-05,((268:1e-06,269:1e-06)[&!name="Br_1866"]:1e-06,(270:1e-06,271:2.1e-05)[&!name="Br_1867"]:1e-06)[&!name="Br_1865"]:8.8e-05)[&!name="Br_1861"]:0.000265)[&!name="Br_1860"]:0.000552)[&!name="Br_1857"]:2.2e-05,(((272:1e-06,(273:1e-06,(274:1e-06,(275:1e-06,276:5.3e-05)[&!name="Br_1873"]:1e-06)[&!name="Br_1872"]:1e-06)[&!name="Br_1871"]:1e-06)[&!name="Br_1870"]:0.000257,((277:6.6e-05,278:4.4e-05)[&!name="Br_1875"]:6.6e-05,((279:1e-06,(280:1e-06,281:1e-06)[&!name="Br_1878"]:2.2e-05)[&!name="Br_1877"]:0.000265,((282:1e-06,283:1e-06)[&!name="Br_1880"]:1e-06,284:8.8e-05)[&!name="Br_1879"]:2.2e-05)[&!name="Br_1876"]:1e-06)[&!name="Br_1874"]:0.000199)[&!name="Br_1869"]:4.4e-05,(285:0.000243,((286:1e-06,287:1e-06)[&!name="Br_1883"]:0.000398,((288:0.000199,289:0.00011)[&!name="Br_1885"]:4.4e-05,((290:0.000287,(((291:1e-06,292:1e-06)[&!name="Br_1890"]:1e-06,293:4.4e-05)[&!name="Br_1889"]:4.4e-05,294:1e-06)[&!name="Br_1888"]:0.000265)[&!name="Br_1887"]:6.6e-05,(295:0.000287,((296:1e-06,297:2.2e-05)[&!name="Br_1893"]:0.00011,298:2.2e-05)[&!name="Br_1892"]:0.000177)[&!name="Br_1891"]:4.4e-05)[&!name="Br_1886"]:1e-06)[&!name="Br_1884"]:4.4e-05)[&!name="Br_1882"]:6.6e-05)[&!name="Br_1881"]:1e-06)[&!name="Br_1868"]:4.4e-05)[&!name="Br_1856"]:1e-06)[&!name="Br_1849"]:6.6e-05)[&!name="Br_1843"]:1e-06,((299:0.000243,(300:0.00042,301:0.000419)[&!name="Br_1896"]:1e-06)[&!name="Br_1895"]:2.2e-05,(302:1e-06,303:2.6e-05)[&!name="Br_1897"]:0.000238)[&!name="Br_1894"]:6.6e-05)[&!name="Br_1842"]:1e-06)[&!name="Br_1841"]:2.2e-05)[&!name="Br_1838"]:4.4e-05)[&!name="Br_1835"]:8.8e-05)[&!name="Br_1834"]:0.000155,(304:0.000881,(305:1e-06,306:6.6e-05)[&!name="Br_1899"]:0.000795)[&!name="Br_1898"]:0.000203)[&!name="Br_1833"]:1e-06)[&!name="Br_1803"]:6.6e-05,(((307:0.000994,(308:0.000177,(309:8.8e-05,310:0.000309)[&!name="Br_1904"]:4.4e-05)[&!name="Br_1903"]:0.000707)[&!name="Br_1902"]:0.000309,(311:0.000132,(312:0.00042,(313:1e-06,314:0.000181)[&!name="Br_1907"]:0.00015)[&!name="Br_1906"]:0.000232)[&!name="Br_1905"]:0.000541)[&!name="Br_1901"]:4.4e-05,(((((315:1e-06,(316:1e-06,((317:2.3e-05,318:2.2e-05)[&!name="Br_1915"]:1e-06,319:1e-06)[&!name="Br_1914"]:1e-06)[&!name="Br_1913"]:1e-06)[&!name="Br_1912"]:0.00075,(320:0.000398,((321:2.2e-05,322:2.2e-05)[&!name="Br_1918"]:0.000155,323:0.000132)[&!name="Br_1917"]:0.000154)[&!name="Br_1916"]:0.000442)[&!name="Br_1911"]:0.000155,(((324:0.00042,(325:0.000132,(326:1e-06,327:1e-06)[&!name="Br_1923"]:0.000243)[&!name="Br_1922"]:0.000221)[&!name="Br_1921"]:1e-06,328:0.000331)[&!name="Br_1920"]:0.000331,(329:0.000575,(330:0.000751,(331:0.000574,(332:6.6e-05,((333:1e-06,334:2.2e-05)[&!name="Br_1929"]:0.000177,335:8.8e-05)[&!name="Br_1928"]:2.2e-05)[&!name="Br_1927"]:4.4e-05)[&!name="Br_1926"]:0.00011)[&!name="Br_1925"]:1e-06)[&!name="Br_1924"]:0.000132)[&!name="Br_1919"]:0.000221)[&!name="Br_1910"]:0.000199,(((336:0.000409,337:0.000464)[&!name="Br_1932"]:0.000364,338:0.000928)[&!name="Br_1931"]:0.000154,(((((339:1e-06,340:1e-06)[&!name="Br_1937"]:8.8e-05,341:6.6e-05)[&!name="Br_1936"]:0.000132,(342:0.000154,343:8.8e-05)[&!name="Br_1938"]:0.000243)[&!name="Br_1935"]:0.000353,(344:0.000464,(345:1e-06,346:8.8e-05)[&!name="Br_1940"]:0.000199)[&!name="Br_1939"]:8.8e-05)[&!name="Br_1934"]:0.000287,((347:0.00053,(((348:1e-06,349:2.3e-05)[&!name="Br_1945"]:0.000352,350:0.000398)[&!name="Br_1944"]:4.4e-05,(351:1e-06,352:1e-06)[&!name="Br_1946"]:0.000376)[&!name="Br_1943"]:2.2e-05)[&!name="Br_1942"]:0.000331,353:0.000906)[&!name="Br_1941"]:1e-06)[&!name="Br_1933"]:0.000177)[&!name="Br_1930"]:8.8e-05)[&!name="Br_1909"]:4.4e-05,(354:2.2e-05,355:4.4e-05)[&!name="Br_1947"]:0.001149)[&!name="Br_1908"]:2.2e-05)[&!name="Br_1900"]:2.2e-05)[&!name="Br_1802"]:8.8e-05)[&!name="Br_1752"]:1e-06)[&!name="Br_1727"]:1e-06)[&!name="Br_1717"]:2.2e-05,((356:0.000884,(357:4.6e-05,(358:1e-06,359:1e-06)[&!name="Br_1951"]:4.4e-05)[&!name="Br_1950"]:0.001059)[&!name="Br_1949"]:0.000243,(((360:0.000353,361:0.000271)[&!name="Br_1954"]:0.000723,((362:0.000133,363:0.000577)[&!name="Br_1956"]:0.000152,((364:0.00039,365:0.00029)[&!name="Br_1958"]:0.000206,((366:1e-06,367:1e-06)[&!name="Br_1960"]:8.8e-05,(368:1e-06,369:1e-06)[&!name="Br_1961"]:8.8e-05)[&!name="Br_1959"]:0.000353)[&!name="Br_1957"]:0.00011)[&!name="Br_1955"]:0.000442)[&!name="Br_1953"]:0.00011,((370:1e-06,371:2.2e-05)[&!name="Br_1963"]:0.000906,(372:0.000773,((373:1e-06,374:1e-06)[&!name="Br_1966"]:0.000817,(((375:2.2e-05,(376:1e-06,377:1e-06)[&!name="Br_1970"]:1e-06)[&!name="Br_1969"]:6.6e-05,(378:1e-06,379:2.2e-05)[&!name="Br_1971"]:4.4e-05)[&!name="Br_1968"]:0.000176,((380:1e-06,(381:1e-06,(382:1e-06,383:1e-06)[&!name="Br_1975"]:1e-06)[&!name="Br_1974"]:1e-06)[&!name="Br_1973"]:2.2e-05,((384:2.2e-05,385:1e-06)[&!name="Br_1977"]:4.4e-05,386:1e-06)[&!name="Br_1976"]:6.6e-05)[&!name="Br_1972"]:8.8e-05)[&!name="Br_1967"]:0.000176)[&!name="Br_1965"]:0.000375)[&!name="Br_1964"]:8.8e-05)[&!name="Br_1962"]:0.000243)[&!name="Br_1952"]:8.8e-05)[&!name="Br_1948"]:6.6e-05)[&!name="Br_1716"]:1e-06)[&!name="Br_1636"]:2.2e-05,(((387:0.000558,((388:1e-06,389:1e-06)[&!name="Br_1982"]:0.000419,(390:6.6e-05,(391:9.8e-05,(392:1e-06,393:2.2e-05)[&!name="Br_1985"]:1e-06)[&!name="Br_1984"]:0.000122)[&!name="Br_1983"]:0.000244)[&!name="Br_1981"]:4.7e-05)[&!name="Br_1980"]:0.000947,((394:0.001083,((395:0.001061,(396:0.000391,397:0.000442)[&!name="Br_1990"]:0.000691)[&!name="Br_1989"]:0.000243,(((398:2.2e-05,399:0.000117)[&!name="Br_1993"]:0.000678,400:0.000707)[&!name="Br_1992"]:0.000353,(401:1e-06,(402:1e-06,403:1e-06)[&!name="Br_1995"]:1e-06)[&!name="Br_1994"]:0.001107)[&!name="Br_1991"]:2.2e-05)[&!name="Br_1988"]:2.2e-05)[&!name="Br_1987"]:4.4e-05,(((404:0.001171,((405:0.000221,406:1e-06)[&!name="Br_2000"]:0.000818,((407:0.000574,(408:1e-06,((409:1e-06,410:1e-06)[&!name="Br_2005"]:2.2e-05,411:2.4e-05)[&!name="Br_2004"]:2.2e-05)[&!name="Br_2003"]:0.0005)[&!name="Br_2002"]:0.00025,(412:0.000751,413:0.000707)[&!name="Br_2006"]:4.4e-05)[&!name="Br_2001"]:0.000331)[&!name="Br_1999"]:1e-06)[&!name="Br_1998"]:8.8e-05,((414:0.000795,(415:0.000795,((416:0.000177,(417:4.4e-05,(418:1e-06,419:1e-06)[&!name="Br_2013"]:0.000177)[&!name="Br_2012"]:0.000132)[&!name="Br_2011"]:0.000287,((420:0.000331,((421:1e-06,422:1e-06)[&!name="Br_2017"]:0.000263,423:0.000464)[&!name="Br_2016"]:0.000191)[&!name="Br_2015"]:2.3e-05,((424:0.000132,(425:0.000132,426:0.00016)[&!name="Br_2020"]:1e-06)[&!name="Br_2019"]:0.000457,(427:0.000331,428:0.00042)[&!name="Br_2021"]:2.2e-05)[&!name="Br_2018"]:4.6e-05)[&!name="Br_2014"]:2.3e-05)[&!name="Br_2010"]:0.000273)[&!name="Br_2009"]:6.6e-05)[&!name="Br_2008"]:0.000265,(429:0.000419,(430:1e-06,(431:1e-06,432:1e-06)[&!name="Br_2024"]:1e-06)[&!name="Br_2023"]:0.000806)[&!name="Br_2022"]:0.000784)[&!name="Br_2007"]:2.2e-05)[&!name="Br_1997"]:4.4e-05,((433:0.000486,((434:0.000928,435:0.000795)[&!name="Br_2028"]:0.000132,(436:0.000265,((437:0.000199,438:0.000221)[&!name="Br_2031"]:0.000132,(439:0.000177,(440:2.2e-05,(441:1e-06,(442:1e-06,443:1e-06)[&!name="Br_2035"]:1e-06)[&!name="Br_2034"]:6.6e-05)[&!name="Br_2033"]:8.8e-05)[&!name="Br_2032"]:0.000265)[&!name="Br_2030"]:2.2e-05)[&!name="Br_2029"]:0.000287)[&!name="Br_2027"]:1e-06)[&!name="Br_2026"]:4.4e-05,((((444:1e-06,445:2.2e-05)[&!name="Br_2039"]:0.000685,(446:2.2e-05,(447:2.2e-05,448:1e-06)[&!name="Br_2041"]:1e-06)[&!name="Br_2040"]:0.000729)[&!name="Br_2038"]:0.00011,((449:0.000375,(450:0.000221,451:0.000132)[&!name="Br_2044"]:0.000265)[&!name="Br_2043"]:8.8e-05,((452:0.000375,(453:0.000375,(454:6.6e-05,(455:1e-06,456:1e-06)[&!name="Br_2049"]:1e-06)[&!name="Br_2048"]:0.000441)[&!name="Br_2047"]:6.6e-05)[&!name="Br_2046"]:2.2e-05,((457:4.4e-05,458:1e-06)[&!name="Br_2051"]:0.000574,((459:0.000684,(460:0.000199,461:8.8e-05)[&!name="Br_2054"]:0.000221)[&!name="Br_2053"]:6.6e-05,((462:0.000419,463:0.000419)[&!name="Br_2056"]:0.000177,(464:0.000509,((465:0.000177,(466:0.000132,((467:1e-06,468:1e-06)[&!name="Br_2062"]:0.000132,469:8.8e-05)[&!name="Br_2061"]:1e-06)[&!name="Br_2060"]:6.6e-05)[&!name="Br_2059"]:6.6e-05,470:0.000287)[&!name="Br_2058"]:6.6e-05)[&!name="Br_2057"]:0.000132)[&!name="Br_2055"]:1e-06)[&!name="Br_2052"]:8.8e-05)[&!name="Br_2050"]:1e-06)[&!name="Br_2045"]:1e-06)[&!name="Br_2042"]:0.000442)[&!name="Br_2037"]:6.6e-05,(471:0.000884,(472:0.000596,(((473:4.4e-05,474:1e-06)[&!name="Br_2067"]:0.000397,(475:0.000419,(476:0.00011,477:1e-06)[&!name="Br_2069"]:0.000508)[&!name="Br_2068"]:0.000199)[&!name="Br_2066"]:0.000375,((478:0.000619,((479:4.4e-05,(480:1e-06,481:2.2e-05)[&!name="Br_2074"]:4.6e-05)[&!name="Br_2073"]:0.000461,(482:0.000331,483:0.000442)[&!name="Br_2075"]:0.000132)[&!name="Br_2072"]:4.4e-05)[&!name="Br_2071"]:2.2e-05,((484:0.000353,(485:1e-06,486:2.2e-05)[&!name="Br_2078"]:0.000199)[&!name="Br_2077"]:4.4e-05,(487:0.000243,((488:6.6e-05,(489:2.2e-05,490:8.8e-05)[&!name="Br_2082"]:1e-06)[&!name="Br_2081"]:0.000154,491:0.000132)[&!name="Br_2080"]:6.6e-05)[&!name="Br_2079"]:4.4e-05)[&!name="Br_2076"]:0.000287)[&!name="Br_2070"]:8.8e-05)[&!name="Br_2065"]:6.6e-05)[&!name="Br_2064"]:6.6e-05)[&!name="Br_2063"]:1e-06)[&!name="Br_2036"]:0.00011)[&!name="Br_2025"]:0.000177)[&!name="Br_1996"]:8.8e-05)[&!name="Br_1986"]:0.000177)[&!name="Br_1979"]:6.6e-05,((492:1e-06,493:1e-06)[&!name="Br_2084"]:0.000729,((((494:0.000486,(495:0.00042,496:0.000486)[&!name="Br_2089"]:1e-06)[&!name="Br_2088"]:0.000243,(497:0.000287,(498:0.000375,(499:0.000397,((500:1e-06,501:2.6e-05)[&!name="Br_2094"]:0.000106,(502:0.000177,503:0.000243)[&!name="Br_2095"]:2.2e-05)[&!name="Br_2093"]:1e-06)[&!name="Br_2092"]:6.8e-05)[&!name="Br_2091"]:0.000113)[&!name="Br_2090"]:0.00068)[&!name="Br_2087"]:1e-06,((504:1e-06,505:1e-06)[&!name="Br_2097"]:0.000574,(506:1e-06,507:2.2e-05)[&!name="Br_2098"]:0.000883)[&!name="Br_2096"]:1e-06)[&!name="Br_2086"]:0.00011,(((508:0.000508,509:0.000353)[&!name="Br_2101"]:0.00042,510:0.000574)[&!name="Br_2100"]:0.000265,((511:0.000265,(512:1e-06,(513:1e-06,514:1e-06)[&!name="Br_2105"]:1e-06)[&!name="Br_2104"]:0.000265)[&!name="Br_2103"]:0.000243,(515:0.000375,516:0.000552)[&!name="Br_2106"]:1e-06)[&!name="Br_2102"]:0.000265)[&!name="Br_2099"]:1e-06)[&!name="Br_2085"]:4.4e-05)[&!name="Br_2083"]:0.000442)[&!name="Br_1978"]:1e-06)[&!name="Br_1635"]:6.6e-05)[&!name="Br_1632"]:4.4e-05)[&!name="Br_1614"]:0.00031)[&!name="Br_1612"]:2.1e-05)[&!name="Br_1609"]:0.000331,((((517:0.000773,(518:1e-06,(519:2.1e-05,520:1e-06)[&!name="Br_2112"]:1e-06)[&!name="Br_2111"]:0.001083)[&!name="Br_2110"]:0.000774,((521:2.4e-05,522:1e-06)[&!name="Br_2114"]:0.001071,(((523:2.2e-05,524:4.4e-05)[&!name="Br_2117"]:0.000265,525:0.000265)[&!name="Br_2116"]:0.000508,((526:0.000464,527:0.000331)[&!name="Br_2119"]:2.2e-05,(528:5.1e-05,(529:1e-06,530:1e-06)[&!name="Br_2121"]:4.4e-05)[&!name="Br_2120"]:0.000258)[&!name="Br_2118"]:0.000419)[&!name="Br_2115"]:0.00053)[&!name="Br_2113"]:0.000136)[&!name="Br_2109"]:0.000935,((531:0.001393,(532:1e-06,(533:1e-06,((534:1e-06,535:1e-06)[&!name="Br_2127"]:1e-06,536:1e-06)[&!name="Br_2126"]:1e-06)[&!name="Br_2125"]:1e-06)[&!name="Br_2124"]:0.001542)[&!name="Br_2123"]:0.000384,537:0.002057)[&!name="Br_2122"]:0.000199)[&!name="Br_2108"]:0.000221,(538:0.000111,((((539:1e-06,(540:1e-06,(541:4.5e-05,542:1e-06)[&!name="Br_2134"]:1e-06)[&!name="Br_2133"]:2.2e-05)[&!name="Br_2132"]:1e-06,(543:1e-06,((544:1e-06,545:1e-06)[&!name="Br_2137"]:1e-06,(546:2.2e-05,547:6.7e-05)[&!name="Br_2138"]:1e-06)[&!name="Br_2136"]:1e-06)[&!name="Br_2135"]:2.2e-05)[&!name="Br_2131"]:1e-06,548:0.000111)[&!name="Br_2130"]:1e-06,549:1e-06)[&!name="Br_2129"]:1e-06)[&!name="Br_2128"]:0.002189)[&!name="Br_2107"]:1e-06)[&!name="Br_1608"]:0.000707)[&!name="Br_1606"]:0.001241)[&!name="Br_1603"]:0.000132)[&!name="Br_1602"]:6.4e-05)[&!name="Br_1600"]:0.002417,(((550:0.000286,551:0.000488)[&!name="Br_2141"]:0.006648,(((552:1e-06,(553:1e-06,(554:1e-06,((((555:1e-06,(((556:1e-06,(((((((((557:1e-06,558:1e-06)[&!name="Br_2162"]:2.2e-05,559:1e-06)[&!name="Br_2161"]:1e-06,(560:1e-06,561:1e-06)[&!name="Br_2163"]:1e-06)[&!name="Br_2160"]:1e-06,562:1e-06)[&!name="Br_2159"]:1e-06,(563:1e-06,564:1e-06)[&!name="Br_2164"]:2.2e-05)[&!name="Br_2158"]:1e-06,565:1e-06)[&!name="Br_2157"]:1e-06,566:1e-06)[&!name="Br_2156"]:1e-06,567:1e-06)[&!name="Br_2155"]:1e-06,568:1e-06)[&!name="Br_2154"]:1e-06)[&!name="Br_2153"]:1e-06,569:1e-06)[&!name="Br_2152"]:1e-06,570:1e-06)[&!name="Br_2151"]:1e-06)[&!name="Br_2150"]:1e-06,571:1e-06)[&!name="Br_2149"]:1e-06,572:1e-06)[&!name="Br_2148"]:1e-06,573:4.4e-05)[&!name="Br_2147"]:1e-06)[&!name="Br_2146"]:1e-06)[&!name="Br_2145"]:1e-06)[&!name="Br_2144"]:0.005172,(((574:1e-06,((575:2.2e-05,576:1e-06)[&!name="Br_2169"]:1e-06,577:1e-06)[&!name="Br_2168"]:1e-06)[&!name="Br_2167"]:0.002484,(578:1e-06,579:1e-06)[&!name="Br_2170"]:0.001897)[&!name="Br_2166"]:0.003252,((580:0.00487,(581:1e-06,582:1e-06)[&!name="Br_2173"]:0.004088)[&!name="Br_2172"]:0.000258,((((583:1e-06,584:1e-06)[&!name="Br_2177"]:0.000574,(585:2.2e-05,586:1e-06)[&!name="Br_2178"]:0.000664)[&!name="Br_2176"]:0.001265,587:0.002061)[&!name="Br_2175"]:4.2e-05,((588:0.000819,(589:1e-06,590:1e-06)[&!name="Br_2181"]:0.000756)[&!name="Br_2180"]:2.2e-05,(591:0.000492,(((592:2.2e-05,(593:1e-06,((594:1e-06,(595:1e-06,596:1e-06)[&!name="Br_2189"]:1e-06)[&!name="Br_2188"]:8e-05,(597:2.2e-05,(598:1e-06,599:1e-06)[&!name="Br_2191"]:6.6e-05)[&!name="Br_2190"]:2.2e-05)[&!name="Br_2187"]:1e-06)[&!name="Br_2186"]:1e-06)[&!name="Br_2185"]:0.000459,(600:0.000399,(601:0.000266,602:8.9e-05)[&!name="Br_2193"]:0.000376)[&!name="Br_2192"]:4.4e-05)[&!name="Br_2184"]:1e-06,(603:0.000111,((604:1e-06,605:1e-06)[&!name="Br_2196"]:4.4e-05,606:1e-06)[&!name="Br_2195"]:8.9e-05)[&!name="Br_2194"]:0.000554)[&!name="Br_2183"]:0.000129)[&!name="Br_2182"]:0.000413)[&!name="Br_2179"]:0.000785)[&!name="Br_2174"]:0.003229)[&!name="Br_2171"]:0.000603)[&!name="Br_2165"]:0.000398)[&!name="Br_2143"]:0.000332,((607:2.2e-05,(608:2.2e-05,(609:4.4e-05,610:2.2e-05)[&!name="Br_2200"]:1e-06)[&!name="Br_2199"]:1e-06)[&!name="Br_2198"]:0.006224,(((((611:6.6e-05,612:2.2e-05)[&!name="Br_2205"]:6.6e-05,613:0.0002)[&!name="Br_2204"]:0.003948,((614:0.002127,(615:8.8e-05,(616:1e-06,617:1e-06)[&!name="Br_2209"]:0.000199)[&!name="Br_2208"]:0.002018)[&!name="Br_2207"]:4.1e-05,618:0.001107)[&!name="Br_2206"]:0.001573)[&!name="Br_2203"]:0.000286,(((619:0.001722,620:0.002015)[&!name="Br_2212"]:0.000312,((621:0.001413,((622:4.5e-05,623:1e-06)[&!name="Br_2216"]:1e-06,624:6.6e-05)[&!name="Br_2215"]:0.001615)[&!name="Br_2214"]:0.000339,((625:6.6e-05,(626:1e-06,627:1e-06)[&!name="Br_2219"]:2.2e-05)[&!name="Br_2218"]:0.001549,(628:1e-06,629:1e-06)[&!name="Br_2220"]:0.001593)[&!name="Br_2217"]:0.000243)[&!name="Br_2213"]:0.000475)[&!name="Br_2211"]:0.000611,(630:0.002104,(631:2.2e-05,632:1e-06)[&!name="Br_2222"]:0.002121)[&!name="Br_2221"]:0.000579)[&!name="Br_2210"]:0.001018)[&!name="Br_2202"]:0.000243,(((((633:1e-06,634:1e-06)[&!name="Br_2227"]:0.001836,(635:0.001768,636:0.00166)[&!name="Br_2228"]:0.000292)[&!name="Br_2226"]:0.000265,(((((637:0.002414,638:0.001837)[&!name="Br_2233"]:0.000131,((639:1e-06,640:1e-06)[&!name="Br_2235"]:0.002369,(641:1e-06,(642:1e-06,643:1e-06)[&!name="Br_2237"]:1e-06)[&!name="Br_2236"]:0.001904)[&!name="Br_2234"]:8.6e-05)[&!name="Br_2232"]:4.4e-05,(644:0.00064,645:0.000995)[&!name="Br_2238"]:0.001615)[&!name="Br_2231"]:2.2e-05,(((646:1e-06,647:1e-06)[&!name="Br_2241"]:0.001703,((((648:4.4e-05,649:8.8e-05)[&!name="Br_2245"]:0.001703,((650:1e-06,651:1e-06)[&!name="Br_2247"]:2.2e-05,(652:2.3e-05,(653:1e-06,654:1e-06)[&!name="Br_2249"]:1e-06)[&!name="Br_2248"]:4.6e-05)[&!name="Br_2246"]:0.001722)[&!name="Br_2244"]:1e-06,(655:0.002213,(656:2.2e-05,(((657:1e-06,((658:1e-06,659:1e-06)[&!name="Br_2256"]:1e-06,660:1e-06)[&!name="Br_2255"]:1e-06)[&!name="Br_2254"]:1e-06,(661:1e-06,662:1e-06)[&!name="Br_2257"]:0.000133)[&!name="Br_2253"]:2.2e-05,(663:1e-06,664:2.1e-05)[&!name="Br_2258"]:1e-06)[&!name="Br_2252"]:2.2e-05)[&!name="Br_2251"]:0.001307)[&!name="Br_2250"]:1e-06)[&!name="Br_2243"]:1e-06,(665:0.001485,(666:0.000199,((667:1e-06,((668:1e-06,669:1e-06)[&!name="Br_2264"]:1e-06,670:1e-06)[&!name="Br_2263"]:1e-06)[&!name="Br_2262"]:1e-06,671:1e-06)[&!name="Br_2261"]:0.000685)[&!name="Br_2260"]:0.001881)[&!name="Br_2259"]:6.6e-05)[&!name="Br_2242"]:4.4e-05)[&!name="Br_2240"]:0.000265,(672:0.001706,(673:0.001793,674:0.001771)[&!name="Br_2266"]:0.000331)[&!name="Br_2265"]:2.1e-05)[&!name="Br_2239"]:0.000221)[&!name="Br_2230"]:2.2e-05,(675:0.000574,((676:1e-06,(677:1e-06,(678:1e-06,679:1e-06)[&!name="Br_2271"]:1e-06)[&!name="Br_2270"]:1e-06)[&!name="Br_2269"]:0.000397,(680:6.6e-05,(681:1e-06,682:1e-06)[&!name="Br_2273"]:1e-06)[&!name="Br_2272"]:0.000397)[&!name="Br_2268"]:0.000132)[&!name="Br_2267"]:0.001504)[&!name="Br_2229"]:0.000221)[&!name="Br_2225"]:6.6e-05,((((683:0.000133,684:6.6e-05)[&!name="Br_2277"]:2.2e-05,(685:0.000155,(686:1e-06,687:4.5e-05)[&!name="Br_2279"]:0.00011)[&!name="Br_2278"]:1e-06)[&!name="Br_2276"]:2.2e-05,((688:1e-06,(689:1e-06,690:1e-06)[&!name="Br_2282"]:1e-06)[&!name="Br_2281"]:1e-06,691:1e-06)[&!name="Br_2280"]:0.00011)[&!name="Br_2275"]:0.002037,(692:0.002103,(693:0.000419,(694:0.000596,((695:0.000574,((696:2.2e-05,697:0.000243)[&!name="Br_2289"]:0.00042,698:0.000199)[&!name="Br_2288"]:4.4e-05)[&!name="Br_2287"]:2.2e-05,((699:0.000177,(700:0.000154,(701:1e-06,702:1e-06)[&!name="Br_2293"]:0.000154)[&!name="Br_2292"]:1e-06)[&!name="Br_2291"]:0.000287,((703:1e-06,((704:1e-06,705:1e-06)[&!name="Br_2297"]:4.4e-05,(706:4.4e-05,707:0.00011)[&!name="Br_2298"]:2.2e-05)[&!name="Br_2296"]:1e-06)[&!name="Br_2295"]:1e-06,(708:4.4e-05,(((709:4.4e-05,(((710:4.5e-05,711:1e-06)[&!name="Br_2305"]:1e-06,712:2.2e-05)[&!name="Br_2304"]:4.4e-05,((((713:2.2e-05,(714:1e-06,(((715:0.00011,716:4.4e-05)[&!name="Br_2313"]:1e-06,(717:2.2e-05,718:2.2e-05)[&!name="Br_2314"]:1e-06)[&!name="Br_2312"]:1e-06,719:2.2e-05)[&!name="Br_2311"]:4.3e-05)[&!name="Br_2310"]:1e-06)[&!name="Br_2309"]:1e-06,720:1e-06)[&!name="Br_2308"]:1e-06,721:1e-06)[&!name="Br_2307"]:1e-06,((722:1e-06,(723:2.2e-05,724:1e-06)[&!name="Br_2317"]:1e-06)[&!name="Br_2316"]:1e-06,725:1e-06)[&!name="Br_2315"]:1e-06)[&!name="Br_2306"]:1e-06)[&!name="Br_2303"]:4.4e-05)[&!name="Br_2302"]:2.2e-05,(726:8.8e-05,727:2.2e-05)[&!name="Br_2318"]:1e-06)[&!name="Br_2301"]:1e-06,(728:4.4e-05,729:0.000154)[&!name="Br_2319"]:1e-06)[&!name="Br_2300"]:1e-06)[&!name="Br_2299"]:2.2e-05)[&!name="Br_2294"]:0.000486)[&!name="Br_2290"]:1e-06)[&!name="Br_2286"]:1e-06)[&!name="Br_2285"]:1e-06)[&!name="Br_2284"]:0.00166)[&!name="Br_2283"]:0.000308)[&!name="Br_2274"]:0.000133)[&!name="Br_2224"]:0.001749,((730:1e-06,731:1e-06)[&!name="Br_2321"]:0.003769,(((((((732:1e-06,((733:1e-06,((734:1e-06,(735:1e-06,(736:1e-06,737:1e-06)[&!name="Br_2334"]:2.2e-05)[&!name="Br_2333"]:1e-06)[&!name="Br_2332"]:1e-06,738:1e-06)[&!name="Br_2331"]:1e-06)[&!name="Br_2330"]:1e-06,739:1e-06)[&!name="Br_2329"]:1e-06)[&!name="Br_2328"]:1e-06,740:1e-06)[&!name="Br_2327"]:1e-06,741:2.2e-05)[&!name="Br_2326"]:1e-06,742:1e-06)[&!name="Br_2325"]:1e-06,743:2.2e-05)[&!name="Br_2324"]:0.003744,((744:0.003411,(745:0.0018,(746:1e-06,747:1e-06)[&!name="Br_2338"]:0.0025)[&!name="Br_2337"]:0.000855)[&!name="Br_2336"]:1e-06,((((748:0.001083,749:0.001593)[&!name="Br_2342"]:0.000793,(((750:0.001083,(751:1e-06,752:1e-06)[&!name="Br_2346"]:0.000706)[&!name="Br_2345"]:2.2e-05,753:0.000973)[&!name="Br_2344"]:0.001508,((754:1e-06,(755:8.8e-05,756:1e-06)[&!name="Br_2349"]:1e-06)[&!name="Br_2348"]:1e-06,757:1e-06)[&!name="Br_2347"]:0.002453)[&!name="Br_2343"]:4.2e-05)[&!name="Br_2341"]:0.000247,((758:0.001393,(759:2.2e-05,760:0.00013)[&!name="Br_2352"]:0.000997)[&!name="Br_2351"]:0.001394,((761:0.000154,(762:1e-06,763:1e-06)[&!name="Br_2355"]:0.000182)[&!name="Br_2354"]:0.002278,(764:1e-06,((765:1e-06,766:1e-06)[&!name="Br_2358"]:2.2e-05,(767:1e-06,768:1e-06)[&!name="Br_2359"]:1e-06)[&!name="Br_2357"]:1e-06)[&!name="Br_2356"]:0.002681)[&!name="Br_2353"]:0.000218)[&!name="Br_2350"]:0.00011)[&!name="Br_2340"]:0.000287,(((769:0.002436,(770:1e-06,(771:1e-06,772:1e-06)[&!name="Br_2364"]:1e-06)[&!name="Br_2363"]:0.00238)[&!name="Br_2362"]:0.000478,(((773:0.001946,774:0.001972)[&!name="Br_2367"]:0.000423,((775:0.002347,776:0.002681)[&!name="Br_2369"]:0.000175,(777:0.002189,(778:0.002456,((779:2.2e-05,780:6.6e-05)[&!name="Br_2373"]:0.001549,781:0.001947)[&!name="Br_2372"]:0.000398)[&!name="Br_2371"]:2.1e-05)[&!name="Br_2370"]:0.000531)[&!name="Br_2368"]:1e-06)[&!name="Br_2366"]:4.4e-05,((((782:0.000751,783:0.000773)[&!name="Br_2377"]:0.00011,(784:0.000972,785:0.001259)[&!name="Br_2378"]:6.6e-05)[&!name="Br_2376"]:0.000707,((786:0.001084,787:0.001248)[&!name="Br_2380"]:0.000679,(788:0.000486,(789:0.000397,((((790:1e-06,(791:1e-06,(792:1e-06,(793:1e-06,794:1e-06)[&!name="Br_2389"]:1e-06)[&!name="Br_2388"]:1e-06)[&!name="Br_2387"]:1e-06)[&!name="Br_2386"]:1e-06,795:1e-06)[&!name="Br_2385"]:1e-06,796:1e-06)[&!name="Br_2384"]:1e-06,(797:1e-06,798:1e-06)[&!name="Br_2390"]:2.2e-05)[&!name="Br_2383"]:0.000491)[&!name="Br_2382"]:6.6e-05)[&!name="Br_2381"]:0.001609)[&!name="Br_2379"]:8.8e-05)[&!name="Br_2375"]:0.000442,((799:0.002523,(800:0.002162,(801:6.7e-05,802:1e-06)[&!name="Br_2394"]:0.002368)[&!name="Br_2393"]:6.4e-05)[&!name="Br_2392"]:0.000332,((803:0.002213,804:0.000929)[&!name="Br_2396"]:0.000552,((805:0.002432,(((806:8.8e-05,(807:2.2e-05,808:1e-06)[&!name="Br_2402"]:1e-06)[&!name="Br_2401"]:0.001703,(809:0.001548,((810:4.4e-05,(811:1e-06,812:1e-06)[&!name="Br_2406"]:2.2e-05)[&!name="Br_2405"]:0.000177,(813:0.00011,814:8.8e-05)[&!name="Br_2407"]:4.4e-05)[&!name="Br_2404"]:0.001393)[&!name="Br_2403"]:0.000264)[&!name="Br_2400"]:0.000686,(((815:4.4e-05,(816:1e-06,((817:1e-06,(818:1e-06,819:1e-06)[&!name="Br_2414"]:1e-06)[&!name="Br_2413"]:1e-06,820:1e-06)[&!name="Br_2412"]:5e-05)[&!name="Br_2411"]:0.000118)[&!name="Br_2410"]:6.3e-05,(821:1e-06,(822:1e-06,823:1e-06)[&!name="Br_2416"]:1e-06)[&!name="Br_2415"]:1e-06)[&!name="Br_2409"]:0.002091,(((((824:0.001481,(825:0.000375,((826:1e-06,((827:1e-06,(828:1e-06,(829:1e-06,((830:1e-06,(831:1e-06,((832:0.00014,833:2.2e-05)[&!name="Br_2433"]:1e-06,((834:1e-06,(835:1e-06,836:1e-06)[&!name="Br_2436"]:1e-06)[&!name="Br_2435"]:1e-06,837:1e-06)[&!name="Br_2434"]:2.2e-05)[&!name="Br_2432"]:1e-06)[&!name="Br_2431"]:1e-06)[&!name="Br_2430"]:1e-06,838:1e-06)[&!name="Br_2429"]:1e-06)[&!name="Br_2428"]:1e-06)[&!name="Br_2427"]:1e-06)[&!name="Br_2426"]:2.3e-05,839:1e-06)[&!name="Br_2425"]:1e-06)[&!name="Br_2424"]:1e-06,840:1e-06)[&!name="Br_2423"]:0.000234)[&!name="Br_2422"]:0.000861)[&!name="Br_2421"]:9e-05,(841:0.00159,842:0.001417)[&!name="Br_2437"]:1e-06)[&!name="Br_2420"]:2.2e-05,((843:0.000198,(844:6.6e-05,845:0.00011)[&!name="Br_2440"]:0.000331)[&!name="Br_2439"]:0.00084,846:0.001083)[&!name="Br_2438"]:0.000199)[&!name="Br_2419"]:4.3e-05,((((((847:1e-06,((848:1e-06,((849:2.2e-05,(850:4.4e-05,((851:1e-06,852:1e-06)[&!name="Br_2453"]:0.00011,(((853:1e-06,((854:2.2e-05,855:1e-06)[&!name="Br_2458"]:4.4e-05,((856:1e-06,857:1e-06)[&!name="Br_2460"]:4.4e-05,(((858:1e-06,(859:4.4e-05,860:8.8e-05)[&!name="Br_2464"]:1e-06)[&!name="Br_2463"]:1e-06,(((861:2.2e-05,(862:4.4e-05,863:1e-06)[&!name="Br_2468"]:1e-06)[&!name="Br_2467"]:1e-06,((864:1e-06,865:1e-06)[&!name="Br_2470"]:1e-06,(866:1e-06,867:1e-06)[&!name="Br_2471"]:1e-06)[&!name="Br_2469"]:1e-06)[&!name="Br_2466"]:1e-06,((868:1e-06,869:1e-06)[&!name="Br_2473"]:1e-06,(870:2.2e-05,(871:1e-06,(872:1e-06,873:1e-06)[&!name="Br_2476"]:2.1e-05)[&!name="Br_2475"]:1e-06)[&!name="Br_2474"]:1e-06)[&!name="Br_2472"]:1e-06)[&!name="Br_2465"]:1e-06)[&!name="Br_2462"]:2.2e-05,(((874:1e-06,((875:1e-06,876:1e-06)[&!name="Br_2481"]:4.4e-05,877:1e-06)[&!name="Br_2480"]:1e-06)[&!name="Br_2479"]:1e-06,((878:1e-06,(879:2.2e-05,880:1e-06)[&!name="Br_2484"]:1e-06)[&!name="Br_2483"]:4.4e-05,((881:1e-06,(882:1e-06,883:2.2e-05)[&!name="Br_2487"]:1e-06)[&!name="Br_2486"]:1e-06,(884:1e-06,885:1e-06)[&!name="Br_2488"]:2.2e-05)[&!name="Br_2485"]:4.4e-05)[&!name="Br_2482"]:1e-06)[&!name="Br_2478"]:1e-06,((886:1e-06,887:1e-06)[&!name="Br_2490"]:2.2e-05,((((888:1e-06,889:1e-06)[&!name="Br_2494"]:1e-06,890:1e-06)[&!name="Br_2493"]:1e-06,(891:1e-06,(892:1e-06,(893:1e-06,894:1e-06)[&!name="Br_2497"]:1e-06)[&!name="Br_2496"]:1e-06)[&!name="Br_2495"]:1e-06)[&!name="Br_2492"]:1e-06,(((895:4.4e-05,(896:1e-06,897:1e-06)[&!name="Br_2501"]:4.4e-05)[&!name="Br_2500"]:1e-06,898:1e-06)[&!name="Br_2499"]:1e-06,(((899:2.2e-05,900:1e-06)[&!name="Br_2504"]:1e-06,901:1e-06)[&!name="Br_2503"]:1e-06,(902:1e-06,(903:1e-06,904:4.3e-05)[&!name="Br_2506"]:1e-06)[&!name="Br_2505"]:1e-06)[&!name="Br_2502"]:1e-06)[&!name="Br_2498"]:1e-06)[&!name="Br_2491"]:2.2e-05)[&!name="Br_2489"]:1e-06)[&!name="Br_2477"]:1e-06)[&!name="Br_2461"]:1e-06)[&!name="Br_2459"]:1e-06)[&!name="Br_2457"]:1e-06)[&!name="Br_2456"]:1e-06,905:4.4e-05)[&!name="Br_2455"]:1e-06,(906:1e-06,907:1e-06)[&!name="Br_2507"]:8.8e-05)[&!name="Br_2454"]:1e-06)[&!name="Br_2452"]:1e-06)[&!name="Br_2451"]:1e-06)[&!name="Br_2450"]:1e-06,(908:1e-06,909:1e-06)[&!name="Br_2508"]:4.4e-05)[&!name="Br_2449"]:1e-06)[&!name="Br_2448"]:1e-06,910:1e-06)[&!name="Br_2447"]:1e-06)[&!name="Br_2446"]:1e-06,911:1e-06)[&!name="Br_2445"]:1e-06,912:4.4e-05)[&!name="Br_2444"]:1e-06,((913:1e-06,914:1e-06)[&!name="Br_2510"]:4.4e-05,(915:1e-06,(((916:1e-06,917:1e-06)[&!name="Br_2514"]:2.2e-05,918:1e-06)[&!name="Br_2513"]:2.2e-05,(919:1e-06,(920:1e-06,(921:1e-06,(922:1e-06,(923:1e-06,(924:2.2e-05,925:1e-06)[&!name="Br_2520"]:1e-06)[&!name="Br_2519"]:1e-06)[&!name="Br_2518"]:1e-06)[&!name="Br_2517"]:1e-06)[&!name="Br_2516"]:2.8e-05)[&!name="Br_2515"]:1e-06)[&!name="Br_2512"]:1e-06)[&!name="Br_2511"]:1e-06)[&!name="Br_2509"]:2.9e-05)[&!name="Br_2443"]:0.001413,((926:0.001019,(927:1e-06,928:8.8e-05)[&!name="Br_2523"]:0.000795)[&!name="Br_2522"]:0.000398,(929:0.001127,((930:1e-06,931:1e-06)[&!name="Br_2526"]:2.2e-05,(932:1e-06,(933:1e-06,934:1e-06)[&!name="Br_2528"]:1e-06)[&!name="Br_2527"]:1e-06)[&!name="Br_2525"]:0.001105)[&!name="Br_2524"]:0.00011)[&!name="Br_2521"]:0.00011)[&!name="Br_2442"]:1e-06,((935:1e-06,(936:1e-06,937:1e-06)[&!name="Br_2531"]:1e-06)[&!name="Br_2530"]:0.001613,(((938:0.00011,939:0.00011)[&!name="Br_2534"]:0.00137,(940:0.001082,(((941:1e-06,942:1e-06)[&!name="Br_2538"]:2.2e-05,943:6.6e-05)[&!name="Br_2537"]:0.001051,((((944:1e-06,945:2.2e-05)[&!name="Br_2542"]:6.6e-05,946:4.4e-05)[&!name="Br_2541"]:4.4e-05,(947:0.000155,(948:0.000111,(949:1e-06,950:1e-06)[&!name="Br_2545"]:6.6e-05)[&!name="Br_2544"]:2.2e-05)[&!name="Br_2543"]:1e-06)[&!name="Br_2540"]:0.000111,(951:0.000133,952:0.000266)[&!name="Br_2546"]:1e-06)[&!name="Br_2539"]:0.000885)[&!name="Br_2536"]:0.000297)[&!name="Br_2535"]:2.2e-05)[&!name="Br_2533"]:1e-06,((953:0.001127,954:0.00053)[&!name="Br_2548"]:0.000619,955:0.000972)[&!name="Br_2547"]:1e-06)[&!name="Br_2532"]:6.6e-05)[&!name="Br_2529"]:1e-06)[&!name="Br_2441"]:1e-06)[&!name="Br_2418"]:6.6e-05,(((956:0.000972,957:0.001326)[&!name="Br_2551"]:0.000331,958:0.001326)[&!name="Br_2550"]:0.00011,959:0.00126)[&!name="Br_2549"]:1e-06)[&!name="Br_2417"]:6.5e-05)[&!name="Br_2408"]:0.000708)[&!name="Br_2399"]:1e-06)[&!name="Br_2398"]:2.2e-05,(960:0.002682,(((961:4.4e-05,962:4.4e-05)[&!name="Br_2555"]:0.001532,963:0.001842)[&!name="Br_2554"]:0.000226,((964:0.000331,965:0.000177)[&!name="Br_2557"]:0.000989,966:0.001362)[&!name="Br_2556"]:0.000382)[&!name="Br_2553"]:0.000545)[&!name="Br_2552"]:1e-06)[&!name="Br_2397"]:2.2e-05)[&!name="Br_2395"]:0.00011)[&!name="Br_2391"]:4.4e-05)[&!name="Br_2374"]:0.000398)[&!name="Br_2365"]:4.4e-05)[&!name="Br_2361"]:1e-06,(((967:0.002235,968:0.002615)[&!name="Br_2560"]:6.4e-05,969:0.002213)[&!name="Br_2559"]:0.000509,((970:0.002256,(971:0.002307,((972:0.000508,(973:0.000333,974:0.000364)[&!name="Br_2566"]:6.8e-05)[&!name="Br_2565"]:0.000611,(975:1e-06,976:1e-06)[&!name="Br_2567"]:0.001017)[&!name="Br_2564"]:0.000838)[&!name="Br_2563"]:8.8e-05)[&!name="Br_2562"]:0.00011,(977:0.001817,(((978:0.000331,979:0.000376)[&!name="Br_2571"]:0.000752,980:0.001171)[&!name="Br_2570"]:0.000331,(981:0.001204,982:0.001359)[&!name="Br_2572"]:1e-06)[&!name="Br_2569"]:0.000563)[&!name="Br_2568"]:0.000685)[&!name="Br_2561"]:0.000442)[&!name="Br_2558"]:1e-06)[&!name="Br_2360"]:8.8e-05)[&!name="Br_2339"]:0.000376)[&!name="Br_2335"]:6.6e-05)[&!name="Br_2323"]:0.000221,((((((983:0.002014,984:0.002058)[&!name="Br_2578"]:0.000507,((985:0.00146,986:0.001498)[&!name="Br_2580"]:0.000514,(987:0.000379,988:0.00027)[&!name="Br_2581"]:0.002117)[&!name="Br_2579"]:0.000376)[&!name="Br_2577"]:0.000155,((989:0.001437,(990:2.2e-05,(((991:6.6e-05,(992:0.000265,993:6.7e-05)[&!name="Br_2588"]:1e-06)[&!name="Br_2587"]:1e-06,994:0.00011)[&!name="Br_2586"]:1e-06,995:8.8e-05)[&!name="Br_2585"]:1e-06)[&!name="Br_2584"]:0.001612)[&!name="Br_2583"]:0.000897,996:0.002347)[&!name="Br_2582"]:0.000402)[&!name="Br_2576"]:0.000313,(((997:6.6e-05,998:1e-06)[&!name="Br_2591"]:0.001238,(999:1e-06,1000:1e-06)[&!name="Br_2592"]:0.001527)[&!name="Br_2590"]:0.000952,1001:0.001925)[&!name="Br_2589"]:0.000575)[&!name="Br_2575"]:0.000268,(((1002:0.000138,1003:8.8e-05)[&!name="Br_2595"]:0.002563,(1004:0.001372,(1005:2.2e-05,1006:2.2e-05)[&!name="Br_2597"]:0.000816)[&!name="Br_2596"]:0.001842)[&!name="Br_2594"]:0.000375,((1007:0.001902,(1008:0.001592,(1009:0.001393,1010:0.001397)[&!name="Br_2601"]:0.000293)[&!name="Br_2600"]:0.000248)[&!name="Br_2599"]:0.00036,1011:0.002168)[&!name="Br_2598"]:0.00093)[&!name="Br_2593"]:1e-06)[&!name="Br_2574"]:0.00042,((1012:2.2e-05,1013:1e-06)[&!name="Br_2603"]:0.003455,((1014:0.003488,(1015:1e-06,1016:1e-06)[&!name="Br_2606"]:0.003734)[&!name="Br_2605"]:1.7e-05,((1017:0.002339,1018:0.002214)[&!name="Br_2608"]:0.001404,(1019:0.002192,((((1020:1e-06,1021:1e-06)[&!name="Br_2613"]:1e-06,1022:4.4e-05)[&!name="Br_2612"]:0.00246,(1023:0.002304,(1024:1e-06,1025:1e-06)[&!name="Br_2615"]:0.001749)[&!name="Br_2614"]:0.000197)[&!name="Br_2611"]:4.6e-05,((1026:0.00251,1027:0.002464)[&!name="Br_2617"]:0.000243,(((1028:0.000134,(1029:1e-06,1030:1e-06)[&!name="Br_2621"]:6.9e-05)[&!name="Br_2620"]:0.002339,(1031:1.5e-05,1032:5.2e-05)[&!name="Br_2622"]:0.00228)[&!name="Br_2619"]:0.000289,(1033:1e-06,1034:1e-06)[&!name="Br_2623"]:0.002392)[&!name="Br_2618"]:6.7e-05)[&!name="Br_2616"]:1e-06)[&!name="Br_2610"]:0.000102)[&!name="Br_2609"]:0.001334)[&!name="Br_2607"]:1e-06)[&!name="Br_2604"]:1e-06)[&!name="Br_2602"]:0.000111)[&!name="Br_2573"]:1e-06)[&!name="Br_2322"]:6.5e-05)[&!name="Br_2320"]:0.000444)[&!name="Br_2223"]:0.000332)[&!name="Br_2201"]:0.000973)[&!name="Br_2197"]:0.000886)[&!name="Br_2142"]:0.000199)[&!name="Br_2140"]:0.000243,(1035:0.006491,((1036:0.002593,1037:0.002439)[&!name="Br_2626"]:0.001661,(1038:0.002435,1039:0.002268)[&!name="Br_2627"]:0.002609)[&!name="Br_2625"]:0.002081)[&!name="Br_2624"]:1e-06)[&!name="Br_2139"]:1e-06)[&!name="Br_1599"]:0.001067)[&!name="Br_1590"]:5e-06,(((((((1040:0.002192,((1041:1e-06,1042:1e-06)[&!name="Br_2636"]:0.00053,(1043:0.000442,(1044:1e-06,(1045:1e-06,1046:1e-06)[&!name="Br_2639"]:1e-06)[&!name="Br_2638"]:0.000668)[&!name="Br_2637"]:0.000178)[&!name="Br_2635"]:0.001696)[&!name="Br_2634"]:6.5e-05,(((((1047:1e-06,1048:1e-06)[&!name="Br_2644"]:0.001282,(((1049:0.000397,(1050:1e-06,1051:1e-06)[&!name="Br_2648"]:0.000663)[&!name="Br_2647"]:0.000287,((1052:1e-06,(1053:2.2e-05,(1054:1e-06,1055:1e-06)[&!name="Br_2652"]:1e-06)[&!name="Br_2651"]:2.2e-05)[&!name="Br_2650"]:0.000486,1056:0.000729)[&!name="Br_2649"]:4.4e-05)[&!name="Br_2646"]:8.8e-05,((1057:0.000508,(1058:6.6e-05,(1059:2.2e-05,1060:4.4e-05)[&!name="Br_2656"]:1e-06)[&!name="Br_2655"]:0.000442)[&!name="Br_2654"]:4.4e-05,(1061:0.000794,1062:0.000266)[&!name="Br_2657"]:0.000139)[&!name="Br_2653"]:4.4e-05)[&!name="Br_2645"]:0.000508)[&!name="Br_2643"]:0.000751,((((1063:1e-06,(1064:1e-06,1065:1e-06)[&!name="Br_2662"]:1e-06)[&!name="Br_2661"]:0.002101,1066:0.00146)[&!name="Br_2660"]:0.000177,((1067:0.000906,1068:0.000729)[&!name="Br_2664"]:0.000708,1069:0.001747)[&!name="Br_2663"]:8.8e-05)[&!name="Br_2659"]:4.5e-05,(((1070:1e-06,1071:1e-06)[&!name="Br_2667"]:2.2e-05,1072:2.2e-05)[&!name="Br_2666"]:0.002144,(1073:1e-06,1074:1e-06)[&!name="Br_2668"]:0.002346)[&!name="Br_2665"]:1e-06)[&!name="Br_2658"]:1e-06)[&!name="Br_2642"]:0.000155,((1075:0.001813,((1076:1e-06,(1077:9.1e-05,1078:1e-06)[&!name="Br_2673"]:1e-06)[&!name="Br_2672"]:0.001257,(((1079:0.000154,(1080:1e-06,1081:1e-06)[&!name="Br_2677"]:0.00011)[&!name="Br_2676"]:0.000199,(1082:0.000221,(1083:1e-06,((1084:1e-06,1085:1e-06)[&!name="Br_2681"]:1e-06,(1086:1e-06,1087:2.2e-05)[&!name="Br_2682"]:2.2e-05)[&!name="Br_2680"]:4.4e-05)[&!name="Br_2679"]:0.000326)[&!name="Br_2678"]:9.3e-05)[&!name="Br_2675"]:0.001017,1088:0.001237)[&!name="Br_2674"]:2.1e-05)[&!name="Br_2671"]:0.00042)[&!name="Br_2670"]:0.000398,((1089:1e-06,(1090:1e-06,1091:1e-06)[&!name="Br_2685"]:1e-06)[&!name="Br_2684"]:0.002213,((1092:0.000464,1093:0.000862)[&!name="Br_2687"]:9.2e-05,1094:0.000907)[&!name="Br_2686"]:0.001257)[&!name="Br_2683"]:0.000175)[&!name="Br_2669"]:0.000132)[&!name="Br_2641"]:1e-06,((((1095:0.001127,1096:0.001082)[&!name="Br_2691"]:0.000198,((1097:1e-06,1098:2.2e-05)[&!name="Br_2693"]:0.000729,1099:0.000686)[&!name="Br_2692"]:0.000578)[&!name="Br_2690"]:0.000858,(((1100:2.2e-05,1101:4.4e-05)[&!name="Br_2696"]:0.00146,1102:0.001743)[&!name="Br_2695"]:1e-06,(1103:0.00053,(1104:0.000132,(((1105:1e-06,((1106:1e-06,1107:1e-06)[&!name="Br_2703"]:2.2e-05,1108:1e-06)[&!name="Br_2702"]:1e-06)[&!name="Br_2701"]:1e-06,(((((1109:1e-06,1110:1e-06)[&!name="Br_2708"]:1e-06,1111:1e-06)[&!name="Br_2707"]:1e-06,1112:1e-06)[&!name="Br_2706"]:1e-06,1113:2.2e-05)[&!name="Br_2705"]:2.1e-05,1114:1e-06)[&!name="Br_2704"]:1e-06)[&!name="Br_2700"]:6.7e-05,1115:0.000132)[&!name="Br_2699"]:9.1e-05)[&!name="Br_2698"]:0.000205)[&!name="Br_2697"]:0.001095)[&!name="Br_2694"]:0.000402)[&!name="Br_2689"]:1e-06,((1116:1e-06,1117:1e-06)[&!name="Br_2710"]:0.002372,(1118:6.6e-05,(((1119:6.6e-05,1120:4.4e-05)[&!name="Br_2714"]:1e-06,((1121:6.6e-05,((1122:1e-06,(((1123:1e-06,1124:1e-06)[&!name="Br_2721"]:1e-06,(1125:1e-06,1126:1e-06)[&!name="Br_2722"]:1e-06)[&!name="Br_2720"]:1e-06,1127:1e-06)[&!name="Br_2719"]:1e-06)[&!name="Br_2718"]:1e-06,(1128:1e-06,1129:1e-06)[&!name="Br_2723"]:4.4e-05)[&!name="Br_2717"]:1e-06)[&!name="Br_2716"]:4.4e-05,(1130:1e-06,1131:1e-06)[&!name="Br_2724"]:2.2e-05)[&!name="Br_2715"]:1e-06)[&!name="Br_2713"]:2.2e-05,((((1132:6.6e-05,(1133:6.6e-05,(1134:0.00011,(1135:1e-06,1136:1e-06)[&!name="Br_2731"]:4.4e-05)[&!name="Br_2730"]:1e-06)[&!name="Br_2729"]:2.2e-05)[&!name="Br_2728"]:2.2e-05,(((1137:1e-06,1138:1e-06)[&!name="Br_2734"]:2.2e-05,(((1139:1e-06,1140:1e-06)[&!name="Br_2737"]:1e-06,(1141:1e-06,1142:1e-06)[&!name="Br_2738"]:1e-06)[&!name="Br_2736"]:1e-06,(1143:1e-06,(1144:1e-06,1145:1e-06)[&!name="Br_2740"]:1e-06)[&!name="Br_2739"]:2.2e-05)[&!name="Br_2735"]:2.2e-05)[&!name="Br_2733"]:4.4e-05,(((1146:1e-06,(((((1147:1e-06,(1148:1e-06,((1149:1e-06,1150:1e-06)[&!name="Br_2751"]:1e-06,((1151:1e-06,(1152:1e-06,(((1153:1e-06,(1154:1e-06,(1155:1e-06,(1156:1e-06,1157:1.9e-05)[&!name="Br_2760"]:1e-06)[&!name="Br_2759"]:1e-06)[&!name="Br_2758"]:1e-06)[&!name="Br_2757"]:1e-06,1158:1e-06)[&!name="Br_2756"]:1e-06,(((1159:4.3e-05,1160:1e-06)[&!name="Br_2763"]:1e-06,1161:1e-06)[&!name="Br_2762"]:1e-06,(1162:1e-06,(1163:1e-06,(1164:1e-06,(1165:1e-06,1166:1e-06)[&!name="Br_2767"]:1e-06)[&!name="Br_2766"]:1e-06)[&!name="Br_2765"]:1e-06)[&!name="Br_2764"]:1e-06)[&!name="Br_2761"]:1e-06)[&!name="Br_2755"]:1e-06)[&!name="Br_2754"]:1e-06)[&!name="Br_2753"]:6.6e-05,1167:1e-06)[&!name="Br_2752"]:1e-06)[&!name="Br_2750"]:1e-06)[&!name="Br_2749"]:1e-06)[&!name="Br_2748"]:1e-06,1168:1e-06)[&!name="Br_2747"]:1e-06,1169:1e-06)[&!name="Br_2746"]:1e-06,1170:1e-06)[&!name="Br_2745"]:6.3e-05,(1171:1e-06,(((((1172:6.6e-05,1173:1e-06)[&!name="Br_2773"]:1e-06,(1174:1e-06,1175:1e-06)[&!name="Br_2774"]:2.2e-05)[&!name="Br_2772"]:1e-06,((1176:2.2e-05,1177:6.6e-05)[&!name="Br_2776"]:1e-06,(1178:1e-06,1179:1e-06)[&!name="Br_2777"]:1e-06)[&!name="Br_2775"]:1e-06)[&!name="Br_2771"]:1e-06,1180:2.2e-05)[&!name="Br_2770"]:4.3e-05,1181:1e-06)[&!name="Br_2769"]:1e-06)[&!name="Br_2768"]:1e-06)[&!name="Br_2744"]:0.000154)[&!name="Br_2743"]:2.2e-05,1182:0.000176)[&!name="Br_2742"]:1e-06,(((1183:6.6e-05,(1184:6.6e-05,((((1185:2.2e-05,1186:1e-06)[&!name="Br_2785"]:1e-06,(1187:2.2e-05,1188:1e-06)[&!name="Br_2786"]:1e-06)[&!name="Br_2784"]:1e-06,(1189:4.4e-05,1190:1e-06)[&!name="Br_2787"]:2.2e-05)[&!name="Br_2783"]:2.2e-05,1191:1e-06)[&!name="Br_2782"]:1e-06)[&!name="Br_2781"]:4.4e-05)[&!name="Br_2780"]:1e-06,((1192:1e-06,1193:1e-06)[&!name="Br_2789"]:6.6e-05,((1194:6.6e-05,1195:4.4e-05)[&!name="Br_2791"]:1e-06,(1196:0.00011,(1197:1e-06,1198:6.8e-05)[&!name="Br_2793"]:6.6e-05)[&!name="Br_2792"]:1e-06)[&!name="Br_2790"]:4.4e-05)[&!name="Br_2788"]:1e-06)[&!name="Br_2779"]:1e-06,(1199:8.8e-05,(1200:1e-06,1201:1e-06)[&!name="Br_2795"]:6.6e-05)[&!name="Br_2794"]:1e-06)[&!name="Br_2778"]:1e-06)[&!name="Br_2741"]:1e-06)[&!name="Br_2732"]:2.2e-05)[&!name="Br_2727"]:6.6e-05,((1202:1e-06,1203:1e-06)[&!name="Br_2797"]:1e-06,1204:2.2e-05)[&!name="Br_2796"]:8.8e-05)[&!name="Br_2726"]:1e-06,((((1205:1e-06,1206:1e-06)[&!name="Br_2801"]:1e-06,1207:2.2e-05)[&!name="Br_2800"]:6.6e-05,1208:0.000132)[&!name="Br_2799"]:1e-06,(((1209:1e-06,1210:1e-06)[&!name="Br_2804"]:1e-06,(1211:1e-06,(1212:4.4e-05,1213:2.2e-05)[&!name="Br_2806"]:0.000132)[&!name="Br_2805"]:6.6e-05)[&!name="Br_2803"]:2.2e-05,((1214:1e-06,1215:1e-06)[&!name="Br_2808"]:1e-06,((1216:1e-06,1217:1e-06)[&!name="Br_2810"]:1e-06,(1218:1e-06,1219:1e-06)[&!name="Br_2811"]:1e-06)[&!name="Br_2809"]:1e-06)[&!name="Br_2807"]:4.4e-05)[&!name="Br_2802"]:1e-06)[&!name="Br_2798"]:1e-06)[&!name="Br_2725"]:1e-06)[&!name="Br_2712"]:1e-06)[&!name="Br_2711"]:0.002437)[&!name="Br_2709"]:4e-05)[&!name="Br_2688"]:1e-06)[&!name="Br_2640"]:1e-06)[&!name="Br_2633"]:0.002214,(((1220:0.003039,(1221:0.001419,(1222:1e-06,1223:1e-06)[&!name="Br_2816"]:0.00161)[&!name="Br_2815"]:0.001006)[&!name="Br_2814"]:0.000309,((1224:1e-06,1225:1e-06)[&!name="Br_2818"]:0.002686,(1226:1e-06,1227:1e-06)[&!name="Br_2819"]:0.00284)[&!name="Br_2817"]:0.000285)[&!name="Br_2813"]:0.000111,((1228:1e-06,1229:1e-06)[&!name="Br_2821"]:0.002881,(((1230:0.002018,((1231:4.4e-05,1232:2.2e-05)[&!name="Br_2826"]:1e-06,((1233:8.9e-05,(1234:4.4e-05,((1235:1e-06,(1236:2.2e-05,(1237:6.6e-05,1238:4.4e-05)[&!name="Br_2833"]:2.2e-05)[&!name="Br_2832"]:1.7e-05)[&!name="Br_2831"]:1e-06,1239:2.2e-05)[&!name="Br_2830"]:1e-06)[&!name="Br_2829"]:1e-06)[&!name="Br_2828"]:1e-06,(1240:1e-06,1241:1e-06)[&!name="Br_2834"]:6.6e-05)[&!name="Br_2827"]:1e-06)[&!name="Br_2825"]:0.001954)[&!name="Br_2824"]:0.000152,(1242:0.001571,(1243:0.001572,((1244:0.00135,(1245:0.000442,(1246:0.000487,1247:0.000472)[&!name="Br_2840"]:2.2e-05)[&!name="Br_2839"]:0.000922)[&!name="Br_2838"]:0.000176,(1248:0.00193,(1249:4.5e-05,(1250:1e-06,(1251:1e-06,((1252:2.2e-05,1253:1e-06)[&!name="Br_2846"]:1e-06,1254:1e-06)[&!name="Br_2845"]:1e-06)[&!name="Br_2844"]:2.1e-05)[&!name="Br_2843"]:2.3e-05)[&!name="Br_2842"]:0.001724)[&!name="Br_2841"]:1e-06)[&!name="Br_2837"]:1e-06)[&!name="Br_2836"]:1e-06)[&!name="Br_2835"]:0.000619)[&!name="Br_2823"]:0.000576,(1255:0.001947,((1256:0.000111,(((1257:1e-06,(1258:1e-06,1259:2.2e-05)[&!name="Br_2853"]:1e-06)[&!name="Br_2852"]:1e-06,1260:1e-06)[&!name="Br_2851"]:0.000242,(((1261:1e-06,1262:1e-06)[&!name="Br_2856"]:4.5e-05,((1263:1e-06,1264:2.1e-05)[&!name="Br_2858"]:1e-06,1265:2.2e-05)[&!name="Br_2857"]:1e-06)[&!name="Br_2855"]:6.7e-05,(1266:1e-06,(1267:2.2e-05,((1268:1e-06,(1269:4.5e-05,(1270:1e-06,(((1271:1e-06,(((1272:6.7e-05,(((1273:2.2e-05,1274:1e-06)[&!name="Br_2873"]:8.9e-05,(1275:1e-06,1276:1e-06)[&!name="Br_2874"]:1e-06)[&!name="Br_2872"]:2.2e-05,(1277:1e-06,(1278:1e-06,1279:1e-06)[&!name="Br_2876"]:1e-06)[&!name="Br_2875"]:1e-06)[&!name="Br_2871"]:3.6e-05)[&!name="Br_2870"]:1e-06,1280:1e-06)[&!name="Br_2869"]:1e-06,1281:1e-06)[&!name="Br_2868"]:1e-06)[&!name="Br_2867"]:1e-06,(1282:2.2e-05,((1283:1e-06,1284:1e-06)[&!name="Br_2879"]:1e-06,1285:1e-06)[&!name="Br_2878"]:1e-06)[&!name="Br_2877"]:2.2e-05)[&!name="Br_2866"]:1e-06,1286:1e-06)[&!name="Br_2865"]:1e-06)[&!name="Br_2864"]:1e-06)[&!name="Br_2863"]:1e-06)[&!name="Br_2862"]:1e-06,1287:2.2e-05)[&!name="Br_2861"]:6.9e-05)[&!name="Br_2860"]:1e-06)[&!name="Br_2859"]:4.6e-05)[&!name="Br_2854"]:2.4e-05)[&!name="Br_2850"]:2.4e-05)[&!name="Br_2849"]:0.000146,(1288:6.7e-05,(1289:1e-06,1290:1e-06)[&!name="Br_2881"]:0.000176)[&!name="Br_2880"]:1e-06)[&!name="Br_2848"]:0.002222)[&!name="Br_2847"]:0.000431)[&!name="Br_2822"]:5e-05)[&!name="Br_2820"]:7.5e-05)[&!name="Br_2812"]:0.001375)[&!name="Br_2632"]:6.3e-05,(1291:1e-06,1292:1e-06)[&!name="Br_2882"]:0.004439)[&!name="Br_2631"]:0.000755,(((1293:2.3e-05,1294:4.4e-05)[&!name="Br_2885"]:0.001817,((1295:0.001039,1296:0.001061)[&!name="Br_2887"]:4.4e-05,1297:0.001306)[&!name="Br_2886"]:6.2e-05)[&!name="Br_2884"]:0.003331,((1298:0.003415,(1299:0.002657,(1300:0.002144,1301:0.003358)[&!name="Br_2891"]:0.000354)[&!name="Br_2890"]:0.000266)[&!name="Br_2889"]:0.000219,1302:0.003123)[&!name="Br_2888"]:0.001194)[&!name="Br_2883"]:0.000529)[&!name="Br_2630"]:8.7e-05,((1303:1e-06,1304:1e-06)[&!name="Br_2893"]:0.002215,((1305:1e-06,1306:1e-06)[&!name="Br_2895"]:0.001904,(1307:0.000531,1308:0.000508)[&!name="Br_2896"]:0.000686)[&!name="Br_2894"]:0.00057)[&!name="Br_2892"]:0.003692)[&!name="Br_2629"]:0.000489,(((1309:0.000464,(1310:1e-06,((1311:1e-06,(((1312:1e-06,((1313:1e-06,1314:1e-06)[&!name="Br_2907"]:1e-06,1315:1e-06)[&!name="Br_2906"]:1e-06)[&!name="Br_2905"]:2.3e-05,(1316:2.2e-05,1317:1e-06)[&!name="Br_2908"]:2.2e-05)[&!name="Br_2904"]:1e-06,(1318:4.5e-05,1319:1e-06)[&!name="Br_2909"]:2.2e-05)[&!name="Br_2903"]:1e-06)[&!name="Br_2902"]:1e-06,1320:1e-06)[&!name="Br_2901"]:1e-06)[&!name="Br_2900"]:0.000574)[&!name="Br_2899"]:4.4e-05,((1321:1e-06,1322:1e-06)[&!name="Br_2911"]:0.000641,(1323:0.000508,(((1324:1e-06,1325:1e-06)[&!name="Br_2915"]:6.6e-05,(1326:6.6e-05,(1327:2.9e-05,1328:1e-06)[&!name="Br_2917"]:5.9e-05)[&!name="Br_2916"]:0.000155)[&!name="Br_2914"]:0.000133,((1329:0.000199,(1330:0.000309,(((1331:4.4e-05,(1332:1e-06,((1333:1e-06,(1334:2.4e-05,1335:1e-06)[&!name="Br_2927"]:1e-06)[&!name="Br_2926"]:1e-06,(((1336:1e-06,1337:1e-06)[&!name="Br_2930"]:1e-06,(1338:4.4e-05,(1339:1e-06,1340:4.4e-05)[&!name="Br_2932"]:2.2e-05)[&!name="Br_2931"]:1e-06)[&!name="Br_2929"]:1e-06,(1341:4.4e-05,((1342:1e-06,((1343:1e-06,1344:1e-06)[&!name="Br_2937"]:1e-06,(1345:2.2e-05,1346:1e-06)[&!name="Br_2938"]:1e-06)[&!name="Br_2936"]:1e-06)[&!name="Br_2935"]:1e-06,1347:1e-06)[&!name="Br_2934"]:1e-06)[&!name="Br_2933"]:2.2e-05)[&!name="Br_2928"]:2.2e-05)[&!name="Br_2925"]:2.3e-05)[&!name="Br_2924"]:1e-06)[&!name="Br_2923"]:9.4e-05,(((1348:1e-06,1349:1e-06)[&!name="Br_2941"]:4.4e-05,(1350:1e-06,1351:5.2e-05)[&!name="Br_2942"]:0.000103)[&!name="Br_2940"]:1e-06,(1352:8.9e-05,1353:0.000132)[&!name="Br_2943"]:1e-06)[&!name="Br_2939"]:6.6e-05)[&!name="Br_2922"]:2.4e-05,((1354:1e-06,1355:2.2e-05)[&!name="Br_2945"]:2.2e-05,(1356:8.8e-05,(1357:1e-06,1358:2.6e-05)[&!name="Br_2947"]:0.000106)[&!name="Br_2946"]:1e-06)[&!name="Br_2944"]:0.000132)[&!name="Br_2921"]:4.7e-05)[&!name="Br_2920"]:4.7e-05)[&!name="Br_2919"]:9.4e-05,(1359:0.000243,(1360:8.8e-05,(1361:8.8e-05,1362:0.000221)[&!name="Br_2950"]:1e-06)[&!name="Br_2949"]:4.4e-05)[&!name="Br_2948"]:0.000199)[&!name="Br_2918"]:1e-06)[&!name="Br_2913"]:1e-06)[&!name="Br_2912"]:1e-06)[&!name="Br_2910"]:4.5e-05)[&!name="Br_2898"]:0.004709,((1363:0.004057,((1364:0.000976,((1365:1e-06,1366:1e-06)[&!name="Br_2956"]:0.000552,(1367:0.00011,((1368:0.000132,(((1369:1e-06,(1370:1e-06,(1371:1e-06,1372:1e-06)[&!name="Br_2964"]:1e-06)[&!name="Br_2963"]:1e-06)[&!name="Br_2962"]:1e-06,(1373:1e-06,1374:1e-06)[&!name="Br_2965"]:1e-06)[&!name="Br_2961"]:2.2e-05,(1375:1e-06,1376:1e-06)[&!name="Br_2966"]:1e-06)[&!name="Br_2960"]:0.000132)[&!name="Br_2959"]:1e-06,(1377:6.6e-05,(1378:0.000154,1379:6.6e-05)[&!name="Br_2968"]:4.4e-05)[&!name="Br_2967"]:1e-06)[&!name="Br_2958"]:1e-06)[&!name="Br_2957"]:0.000331)[&!name="Br_2955"]:1e-06)[&!name="Br_2954"]:0.001056,(1380:1e-06,1381:1e-06)[&!name="Br_2969"]:0.001194)[&!name="Br_2953"]:0.002572)[&!name="Br_2952"]:2e-05,((1382:0.003653,((1383:0.003255,(1384:0.002247,1385:0.002354)[&!name="Br_2974"]:0.00189)[&!name="Br_2973"]:0.000242,1386:0.004276)[&!name="Br_2972"]:4.4e-05)[&!name="Br_2971"]:0.000155,((1387:0.003774,(1388:0.00164,((1389:0.00011,(1390:6.6e-05,(1391:1e-06,1392:4.4e-05)[&!name="Br_2981"]:2.2e-05)[&!name="Br_2980"]:6.8e-05)[&!name="Br_2979"]:0.001548,(1393:0.001753,((1394:6.6e-05,(1395:1e-06,(((1396:2.2e-05,1397:1e-06)[&!name="Br_2988"]:1e-06,(1398:1e-06,1399:1e-06)[&!name="Br_2989"]:2.2e-05)[&!name="Br_2987"]:1e-06,1400:1e-06)[&!name="Br_2986"]:1e-06)[&!name="Br_2985"]:0.000221)[&!name="Br_2984"]:0.001506,((1401:0.000177,(1402:0.00011,(1403:0.000243,((1404:4.4e-05,1405:2.2e-05)[&!name="Br_2995"]:4.4e-05,1406:8.9e-05)[&!name="Br_2994"]:2.2e-05)[&!name="Br_2993"]:2.2e-05)[&!name="Br_2992"]:1e-06)[&!name="Br_2991"]:8.9e-05,(((1407:0.000111,1408:8.8e-05)[&!name="Br_2998"]:2.2e-05,(((1409:1e-06,1410:1e-06)[&!name="Br_3001"]:4.4e-05,(1411:2.2e-05,(1412:4.4e-05,1413:1e-06)[&!name="Br_3003"]:1e-06)[&!name="Br_3002"]:1e-06)[&!name="Br_3000"]:0.000134,1414:0.00011)[&!name="Br_2999"]:8e-05)[&!name="Br_2997"]:5.4e-05,1415:0.000243)[&!name="Br_2996"]:1e-06)[&!name="Br_2990"]:0.001485)[&!name="Br_2983"]:2.1e-05)[&!name="Br_2982"]:0.000289)[&!name="Br_2978"]:0.000154)[&!name="Br_2977"]:0.001313)[&!name="Br_2976"]:0.000689,(1416:0.003277,((1417:1e-06,1418:1e-06)[&!name="Br_3006"]:0.004395,((1419:1e-06,1420:1e-06)[&!name="Br_3008"]:0.002647,(1421:0.002721,(((1422:0.002055,((1423:0.00137,1424:0.001393)[&!name="Br_3014"]:6.5e-05,(1425:0.001658,(((1426:1e-06,1427:1e-06)[&!name="Br_3018"]:0.00011,(1428:4.4e-05,(1429:1e-06,(1430:1e-06,(1431:2.3e-05,1432:1e-06)[&!name="Br_3022"]:1e-06)[&!name="Br_3021"]:1e-06)[&!name="Br_3020"]:4.4e-05)[&!name="Br_3019"]:4.4e-05)[&!name="Br_3017"]:0.000861,(1433:1e-06,(1434:1e-06,1435:1e-06)[&!name="Br_3024"]:4.5e-05)[&!name="Br_3023"]:0.000948)[&!name="Br_3016"]:0.000996)[&!name="Br_3015"]:6.5e-05)[&!name="Br_3013"]:0.000287)[&!name="Br_3012"]:2.2e-05,(((1436:1e-06,(1437:1e-06,1438:1e-06)[&!name="Br_3028"]:1e-06)[&!name="Br_3027"]:1e-06,1439:1e-06)[&!name="Br_3026"]:0.002059,((1440:0.001567,(1441:0.001105,1442:0.001595)[&!name="Br_3031"]:0.000442)[&!name="Br_3030"]:0.000378,(1443:0.001571,((1444:0.001148,1445:0.000817)[&!name="Br_3034"]:0.000597,(1446:1e-06,1447:1e-06)[&!name="Br_3035"]:0.001304)[&!name="Br_3033"]:0.000287)[&!name="Br_3032"]:0.000353)[&!name="Br_3029"]:2.2e-05)[&!name="Br_3025"]:1e-06)[&!name="Br_3011"]:0.000177,(((1448:0.001768,(1449:0.001551,1450:0.001474)[&!name="Br_3039"]:0.000311)[&!name="Br_3038"]:0.000424,(((1451:1e-06,1452:1e-06)[&!name="Br_3042"]:0.002387,(1453:0.001326,((1454:0.001637,(1455:1e-06,(1456:2.2e-05,1457:2.2e-05)[&!name="Br_3047"]:1e-06)[&!name="Br_3046"]:0.001992)[&!name="Br_3045"]:0.000175,((1458:0.00137,((1459:0.000397,((1460:1e-06,1461:1e-06)[&!name="Br_3053"]:0.001303,(1462:0.001171,(((1463:0.000243,(1464:1e-06,1465:1e-06)[&!name="Br_3058"]:0.000316)[&!name="Br_3057"]:0.000293,1466:0.000751)[&!name="Br_3056"]:0.000293,1467:0.001506)[&!name="Br_3055"]:1e-06)[&!name="Br_3054"]:0.00018)[&!name="Br_3052"]:1e-06)[&!name="Br_3051"]:6.6e-05,1468:0.001416)[&!name="Br_3050"]:4.4e-05)[&!name="Br_3049"]:6.6e-05,(1469:0.001834,(1470:0.001415,(1471:2.2e-05,1472:1e-06)[&!name="Br_3061"]:0.001282)[&!name="Br_3060"]:2.1e-05)[&!name="Br_3059"]:1e-06)[&!name="Br_3048"]:8.8e-05)[&!name="Br_3044"]:2.2e-05)[&!name="Br_3043"]:2.2e-05)[&!name="Br_3041"]:6.6e-05,(((1473:1e-06,1474:1e-06)[&!name="Br_3064"]:0.000176,1475:0.000223)[&!name="Br_3063"]:0.001655,((1476:1e-06,1477:1e-06)[&!name="Br_3066"]:0.00177,(((((1478:1e-06,((1479:1e-06,(1480:1e-06,(1481:1e-06,(1482:2.2e-05,1483:1e-06)[&!name="Br_3076"]:1e-06)[&!name="Br_3075"]:1e-06)[&!name="Br_3074"]:1e-06)[&!name="Br_3073"]:1e-06,(1484:1e-06,(1485:1e-06,1486:1e-06)[&!name="Br_3078"]:1e-06)[&!name="Br_3077"]:2.2e-05)[&!name="Br_3072"]:1e-06)[&!name="Br_3071"]:1e-06,1487:2.2e-05)[&!name="Br_3070"]:1e-06,1488:1e-06)[&!name="Br_3069"]:0.001944,(1489:0.001281,((1490:0.001411,(1491:1e-06,1492:1e-06)[&!name="Br_3082"]:0.000839)[&!name="Br_3081"]:0.000246,(1493:1e-06,1494:1e-06)[&!name="Br_3083"]:0.000773)[&!name="Br_3080"]:0.000442)[&!name="Br_3079"]:0.00011)[&!name="Br_3068"]:1e-06,(1495:0.001263,((1496:0.001281,1497:0.001215)[&!name="Br_3086"]:6.6e-05,((1498:0.001193,(1499:0.001495,(1500:0.001082,(1501:9.1e-05,1502:0.000243)[&!name="Br_3091"]:0.001101)[&!name="Br_3090"]:1e-06)[&!name="Br_3089"]:0.000272)[&!name="Br_3088"]:4.4e-05,(1503:8.9e-05,((1504:4.4e-05,1505:1e-06)[&!name="Br_3094"]:2.2e-05,((1506:2.2e-05,1507:1e-06)[&!name="Br_3096"]:6.7e-05,(1508:1e-06,1509:4.4e-05)[&!name="Br_3097"]:6.6e-05)[&!name="Br_3095"]:4.5e-05)[&!name="Br_3093"]:1e-06)[&!name="Br_3092"]:0.001549)[&!name="Br_3087"]:1e-06)[&!name="Br_3085"]:2.3e-05)[&!name="Br_3084"]:0.000397)[&!name="Br_3067"]:1e-06)[&!name="Br_3065"]:0.000132)[&!name="Br_3062"]:6.6e-05)[&!name="Br_3040"]:0.00011)[&!name="Br_3037"]:4.4e-05,(1510:0.001387,((((1511:2.2e-05,(1512:1e-06,1513:1e-06)[&!name="Br_3103"]:4.4e-05)[&!name="Br_3102"]:0.001216,((((1514:5.6e-05,1515:7e-05)[&!name="Br_3107"]:0.000327,(1516:1e-06,(1517:1e-06,1518:1e-06)[&!name="Br_3109"]:1e-06)[&!name="Br_3108"]:0.000542)[&!name="Br_3106"]:0.000519,(1519:0.001326,(1520:0.001327,((1521:1e-06,((1522:1e-06,(1523:2.3e-05,(1524:1e-06,(1525:4.5e-05,(1526:1e-06,(1527:1e-06,(1528:1e-06,1529:1e-06)[&!name="Br_3121"]:1e-06)[&!name="Br_3120"]:2.3e-05)[&!name="Br_3119"]:1e-06)[&!name="Br_3118"]:1e-06)[&!name="Br_3117"]:1e-06)[&!name="Br_3116"]:7.2e-05)[&!name="Br_3115"]:1e-06,1530:0.000113)[&!name="Br_3114"]:1e-06)[&!name="Br_3113"]:1e-06,(1531:3e-05,1532:1e-06)[&!name="Br_3122"]:0.000147)[&!name="Br_3112"]:0.001133)[&!name="Br_3111"]:6.6e-05)[&!name="Br_3110"]:2.2e-05)[&!name="Br_3105"]:0.000178,((1533:2.3e-05,1534:1e-06)[&!name="Br_3124"]:0.001503,((1535:1e-06,1536:4.7e-05)[&!name="Br_3126"]:0.000882,(1537:2.2e-05,((1538:1e-06,(((1539:1e-06,((1540:1e-06,(1541:4.6e-05,1542:1e-06)[&!name="Br_3135"]:1e-06)[&!name="Br_3134"]:1e-06,1543:2.2e-05)[&!name="Br_3133"]:1e-06)[&!name="Br_3132"]:1e-06,1544:1e-06)[&!name="Br_3131"]:1e-06,1545:1e-06)[&!name="Br_3130"]:1e-06)[&!name="Br_3129"]:1e-06,1546:1e-06)[&!name="Br_3128"]:1e-06)[&!name="Br_3127"]:0.001184)[&!name="Br_3125"]:0.000213)[&!name="Br_3123"]:7e-05)[&!name="Br_3104"]:7e-05)[&!name="Br_3101"]:0.000165,((1547:0.001038,(1548:0.000751,(1549:0.000353,(1550:0.000113,(1551:7.5e-05,(1552:0.000203,1553:0.000309)[&!name="Br_3142"]:8.8e-05)[&!name="Br_3141"]:2.2e-05)[&!name="Br_3140"]:0.000222)[&!name="Br_3139"]:1e-06)[&!name="Br_3138"]:0.000468)[&!name="Br_3137"]:0.00014,(((1554:1e-06,(1555:1e-06,((1556:1e-06,1557:1e-06)[&!name="Br_3148"]:1e-06,1558:1e-06)[&!name="Br_3147"]:1e-06)[&!name="Br_3146"]:1e-06)[&!name="Br_3145"]:1e-06,1559:1e-06)[&!name="Br_3144"]:0.000927,(1560:1e-06,1561:1e-06)[&!name="Br_3149"]:0.000949)[&!name="Br_3143"]:1e-06)[&!name="Br_3136"]:0.000375)[&!name="Br_3100"]:8.9e-05,((((1562:1e-06,(1563:1e-06,1564:1e-06)[&!name="Br_3154"]:1e-06)[&!name="Br_3153"]:0.000574,1565:0.000596)[&!name="Br_3152"]:0.001127,((1566:6.7e-05,1567:6.8e-05)[&!name="Br_3156"]:0.001661,1568:0.001922)[&!name="Br_3155"]:1e-06)[&!name="Br_3151"]:2.2e-05,((1569:0.000906,1570:0.001039)[&!name="Br_3158"]:0.000243,((1571:0.001327,1572:0.001502)[&!name="Br_3160"]:1e-06,((1573:1e-06,1574:2.2e-05)[&!name="Br_3162"]:0.001745,((1575:0.000331,((1576:1e-06,1577:1e-06)[&!name="Br_3166"]:1e-06,1578:4.4e-05)[&!name="Br_3165"]:0.000574)[&!name="Br_3164"]:0.000707,((1579:1e-06,1580:2.2e-05)[&!name="Br_3168"]:0.001524,(1581:0.001526,((1582:0.001238,(1583:8.8e-05,1584:4.4e-05)[&!name="Br_3172"]:0.000817)[&!name="Br_3171"]:1e-06,(1585:0.001038,1586:0.000949)[&!name="Br_3173"]:1e-06)[&!name="Br_3170"]:4.4e-05)[&!name="Br_3169"]:8.8e-05)[&!name="Br_3167"]:6.6e-05)[&!name="Br_3163"]:0.000309)[&!name="Br_3161"]:1e-06)[&!name="Br_3159"]:6.6e-05)[&!name="Br_3157"]:0.000221)[&!name="Br_3150"]:2.2e-05)[&!name="Br_3099"]:0.000513)[&!name="Br_3098"]:1e-06)[&!name="Br_3036"]:1e-06)[&!name="Br_3010"]:6.6e-05)[&!name="Br_3009"]:0.000109)[&!name="Br_3007"]:0.001483)[&!name="Br_3005"]:1e-06)[&!name="Br_3004"]:0.00011)[&!name="Br_2975"]:1e-06)[&!name="Br_2970"]:6.6e-05)[&!name="Br_2951"]:0.001152)[&!name="Br_2897"]:0.00033)[&!name="Br_2628"]:0.001807)[&!name="Br_1589"]:0.00778,1587:0.00778)[&!name="Br_1588"];
END;
