# Supplementary material for: Eighteenth-century genomes show that mixed infections were common at time of peak tuberculosis in Europe
Source: Nat Commun. 2015 Apr 7;6:6717. doi: 10.1038/ncomms7717 (PMC4396363; doi:10.1038/ncomms7717)
Supplement: Supplementary Data 3 — Repetitive regions in the M. tuberculosis H37Rv genome excluded for analysis in calling SNVs [file ncomms7717-s4.xlsx]

## Sheet: Sheet1
Supplementary Data 3: Repetitive regions in the M. tuberculosis H37Rv genome excluded for analysis in calling SNVs
strart	end	comment
33582	33794	transposase
105324	106715	PPE family protein
131382	132872	PE-PGRS family protein
149533	150996	PE-PGRS family protein
177543	179309	PE family protein
179319	180896	PE family protein
187433	188839	PE family protein
188931	190439	PE family protein
307877	309547	PPE family protein
333437	336310	PE-PGRS family protein
336560	339073	PE-PGRS family protein
339364	340974	PPE family protein
349624	349932	PE family protein
349935	351476	PPE family protein
361334	363109	PE-PGRS family protein
366150	372764	PPE family protein
372820	375711	PPE family protein
399535	400050	PE family protein
424269	424694	PPE family protein
424777	434679	PPE family protein
466672	467406	PPE family protein
467459	468001	PPE family protein
530751	532214	PPE family protein
543174	544730	PPE family protein
622793	624577	PE-PGRS family protein
671996	675916	PE-PGRS family protein
832534	832848	transposase
832981	833508	PE-PGRS family protein
835701	838052	PE-PGRS family protein
838451	840856	PE-PGRS family protein
846159	847913	PE-PGRS family protein
848103	850040	PPE family protein
850342	850527	transposase
889072	889398	transposase IS6110
889347	890333	transposase IS6110
890388	891482	IS like-2 transposase
924951	925364	PE-PGRS family protein
925361	927610	PE-PGRS family protein
927837	930485	PE-PGRS family protein
947312	947644	transposase
968424	970244	PE-PGRS family protein
976872	978203	PPE family protein
1020058	1021329	PPE family protein
1021344	1021643	PE family protein
1025497	1026816	transposase
1027685	1029337	transposase
1090373	1093144	PE-PGRS family protein
1093361	1094356	PE-PGRS family protein
1095078	1096451	PE-PGRS family protein
1158918	1159307	transposase
1159375	1160061	transposase
1160095	1160433	transposase
1161297	1162472	PPE family protein
1162549	1163376	PE family protein
1164572	1165435	transposase
1165092	1165499	putative transposase
1169423	1170670	transposase
1176928	1177242	integrase
1188421	1190424	PE-PGRS family protein
1190757	1192148	PE-PGRS family protein
1211560	1213863	PE-PGRS family protein
1214513	1214947	PE family protein
1214769	1215131	PE family protein
1216469	1219030	PE-PGRS family protein
1262272	1264128	PPE family protein
1276296	1279617	repeat region
1298764	1299804	PPE family protein
1299822	1300124	PE family protein
1301755	1302681	PE family protein
1339003	1342789	PPE/esxL
1357293	1357625	PPE family protein
1384989	1386677	PE-PGRS family protein
1468171	1469505	transposase
1471846	1477013	rRNA
1479199	1484217	repeat region
1488154	1489965	PE-PGRS family protein
1532443	1533633	PPE family protein
1541994	1542980	transposase
1542929	1543255	transposase
1561464	1561772	PE family protein
1561769	1563388	PPE family protein
1572127	1573857	PE-PGRS family protein
1606386	1607972	PE family protein
1618209	1619684	PE-PGRS family protein
1630638	1634627	PE-PGRS family protein
1636004	1638229	PE-PGRS family protein
1655609	1656721	PE-PGRS family protein
1751297	1753333	PPE family protein
1779194	1789836	phiRV1 phage
1855764	1856696	PE family protein
1862347	1865382	PE-PGRS family protein
1931497	1932654	PPE family protein
1932694	1933878	PPE family protein
1981614	1984775	PPE family protein
1987745	1988731	transposase
1988680	1989006	transposase
1996152	1996478	transposase
1996427	1997413	transposase
1999142	1999357	transposase
2000614	2002470	PE-PGRS family protein
2025301	2026398	PPE family protein
2026477	2026776	PE family protein
2026790	2027971	PPE family protein
2028425	2029477	PPE family protein
2029904	2030978	PE family protein
2039453	2041420	PPE family protein
2042001	2043272	PPE family protein
2043384	2044775	PPE family protein
2044923	2046842	PE-PGRS family protein
2048072	2048371	PE family protein
2048398	2049597	PPE family protein
2049921	2051150	PPE family protein
2051282	2052688	PPE family protein
2061178	2062674	PE-PGRS family protein
2087971	2089518	PE-PGRS family protein
2123174	2123611	PPE family protein
2162932	2167311	PPE family protein
2167649	2170612	PPE family protein
2195989	2197353	repeat region
2226244	2227920	PE-PGRS family protein
2260665	2261144	transposase
2261098	2261688	transposase
2294531	2306986	polyketide synthase
2338709	2340874	repeat protein
2365465	2365791	transposase
2365740	2366726	transposase
2367359	2367655	PE family protein
2367711	2368442	PPE family protein
2372437	2372549	repeat region
2381071	2382492	PPE family protein
2387202	2387972	PE-PGRS family protein
2423240	2424838	PE-PGRS family protein
2430117	2431471	repeat region
2439282	2439947	transposase
2531898	2532212	repeat region
2550065	2550391	transposase
2550340	2551326	transposase
2600731	2601879	PE family protein
2617667	2618908	PE-PGRS family protein
2625888	2626980	esx Genes
2632923	2634098	PPE family protein
2634528	2635592	PPE family protein
2635628	2635954	transposase
2635903	2636889	transposase
2637688	2639535	PPE family protein
2651753	2651938	PE-PGRS family protein
2692799	2693884	PE-PGRS family protein
2706017	2706736	PE family protein
2719597	2720643	repeat region
2720776	2721777	transposase
2727336	2727920	PPE family protein
2727967	2728266	PE family protein
2784657	2785643	transposase
2785592	2785918	transposase
2795301	2797385	PE-PGRS family protein
2801254	2806236	PE-PGRS family protein
2828489	2829938	transposase
2835785	2837263	PE family protein
2867783	2869237	Vap region
2869727	2870364	Vap region
2921551	2923182	PE-PGRS family protein
2935046	2936788	PPE family protein
2943600	2944985	PE-PGRS family protein
2960105	2962441	PE-PGRS family protein
2970551	2980818	phiRV2 prophage
2983071	2983874	IS1533 transposase
3053914	3055491	PE-PGRS family protein
3076894	3078078	PPE family protein
3078158	3078985	PE family protein
3079309	3080457	PPE family protein
3100202	3101581	transposase
3115741	3116142	transposase
3116818	3118227	transposase
3119137	3123628	CRISPR DR
3120566	3121552	transposase
3121501	3121827	transposase
3136620	3137224	Vap region
3162268	3164115	PE-PGRS family protein
3194166	3195548	transposase
3200794	3202020	PPE family protein
3288464	3289705	transposase
3289705	3290235	transposase
3289790	3290506	transposase
3313283	3313672	transposase
3333785	3335164	transposase
3376939	3378243	PPE family protein
3378329	3378415	PE family protein
3379376	3380452	PPE family protein
3380440	3380682	PPE family protein
3380679	3380993	PE family protein
3381375	3382622	transposase
3481451	3482698	transposase
3490476	3491651	PPE family protein
3501334	3501732	PPE family protein
3501794	3502936	PPE family protein
3510088	3511317	PPE family protein
3527391	3529163	PPE family protein
3559563	3560024	repeat region
3711749	3713461	transposase
3729364	3736935	PPE family protein
3736984	3738438	PE-PGRS family protein
3738158	3742774	PE-PGRS family protein
3743711	3753184	PPE family protein
3755952	3767102	PPE family protein
3778568	3780334	PE-PGRS family protein
3801653	3803848	PE-PGRS family protein
3842239	3842769	PPE family protein
3843036	3843734	PPE family protein
3847165	3847701	PPE family protein
3883525	3884917	repeat region
3894093	3894389	PE family protein
3894426	3895607	PE family protein
3926569	3930714	PE-PGRS family protein
3931005	3936710	PE-PGRS family protein
3939617	3941761	PE-PGRS family protein
3941724	3944963	PE-PGRS family protein
3945092	3945748	FAD repeat
3945794	3950263	PE-PGRS family protein
3969343	3970563	PPE family protein
3970705	3972453	PPE family protein
3978059	3979498	PPE family protein
3997980	3999638	PPE family protein
4031404	4033158	PE-PGRS family protein
4036731	4038050	PE-PGRS family protein
4059984	4062198	PPE family protein
4060648	4061889	PE family protein
4061899	4062198	PE family protein
4075615	4079749	repeat region
4091233	4091517	PE family protein
4093632	4093946	PE-PGRS family-related protein
4093940	4094527	PE-PGRS family-related protein
4189285	4190232	PPE family protein
4190284	4190517	PPE family protein
4196171	4196506	PE family protein
4198874	4199089	integrase
4276571	4278085	PE-PGRS family protein
4350745	4351044	PE family-related protein
4351075	4352181	PPE family protein
4374484	4375683	PPE family protein
4375762	4375995	PE family protein
4390437	4391031	esx Genes
